# Supplementary material for: Physico-chemical dataset from an in situ mesocosm experiment simulating extreme climate events in Lake Geneva (MESOLAC)
Source: Data Brief. 2021 May 14;36:107150. doi: 10.1016/j.dib.2021.107150 (PMC8144343; doi:10.1016/j.dib.2021.107150)
Supplement: Supplementary file 1 [file mmc1.xlsx]

## Sheet: Physical
#					m	°C	µScm-1		%	mgL-1
Sample_Name	Date	Sampling	Treatment	Replicate	Depth	Temperature	Conductivity	pH	O2sat	O2
C1-S1	2019-07-04	S1	C	C1	0.2	22.815	300	6.86	105	9.03
C1-S1	2019-07-04	S1	C	C1	0.3	22.815	300	6.86	104.9	9.03
C1-S1	2019-07-04	S1	C	C1	0.5	22.816	300	6.85	105	9.03
C1-S1	2019-07-04	S1	C	C1	0.6	22.818	300	6.85	105	9.03
C1-S1	2019-07-04	S1	C	C1	0.8	22.819	300	6.85	104.9	9.03
C1-S1	2019-07-04	S1	C	C1	0.9	22.818	300	6.84	105	9.03
C1-S1	2019-07-04	S1	C	C1	1	22.818	300	6.83	104.9	9.03
C1-S1	2019-07-04	S1	C	C1	1.2	22.819	300	6.83	105	9.03
C1-S1	2019-07-04	S1	C	C1	1.3	22.819	300	6.83	104.9	9.025
C1-S1	2019-07-04	S1	C	C1	1.4	22.819	300	6.83	104.9	9.02
C1-S1	2019-07-04	S1	C	C1	1.5	22.818	300	6.83	104.9	9.03
C1-S1	2019-07-04	S1	C	C1	1.6	22.818	300	6.82	104.9	9.03
C1-S1	2019-07-04	S1	C	C1	1.8	22.818	301	6.82	104.9	9.02
C1-S1	2019-07-04	S1	C	C1	1.9	22.82	301	6.82	104.9	9.025
C1-S1	2019-07-04	S1	C	C1	2.1	22.822	301	6.81	104.9	9.02
C1-S1	2019-07-04	S1	C	C1	2.2	22.822	301	6.8	104.9	9.02
C1-S1	2019-07-04	S1	C	C1	2.3	22.821	301	6.8	104.9	9.02
C1-S1	2019-07-04	S1	C	C1	2.6	22.821	300	6.79	104.9	9.02
C1-S1	2019-07-04	S1	C	C1	2.7	22.822	300	6.78	104.9	9.02
C1-S1	2019-07-04	S1	C	C1	2.9	22.823	301	6.74	104.9	9.02
C2-S1	2019-07-04	S1	C	C2	0	22.843	300	6.6	105.6	9.08
C2-S1	2019-07-04	S1	C	C2	0.2	22.842	300	6.6	105.6	9.08
C2-S1	2019-07-04	S1	C	C2	0.3	22.842	300	6.6	105.6	9.08
C2-S1	2019-07-04	S1	C	C2	0.5	22.842	300	6.6	105.6	9.08
C2-S1	2019-07-04	S1	C	C2	0.6	22.842	300	6.6	105.6	9.08
C2-S1	2019-07-04	S1	C	C2	0.8	22.842	300	6.6	105.6	9.08
C2-S1	2019-07-04	S1	C	C2	0.9	22.843	300	6.6	105.5	9.07
C2-S1	2019-07-04	S1	C	C2	1	22.842	300	6.6	105.5	9.07
C2-S1	2019-07-04	S1	C	C2	1.1	22.842	300	6.6	105.5	9.07
C2-S1	2019-07-04	S1	C	C2	1.2	22.843	300	6.61	105.5	9.07
C2-S1	2019-07-04	S1	C	C2	1.3	22.842	300	6.61	105.5	9.07
C2-S1	2019-07-04	S1	C	C2	1.4	22.844	300	6.61	105.5	9.07
C2-S1	2019-07-04	S1	C	C2	1.6	22.844	300	6.6	105.5	9.07
C2-S1	2019-07-04	S1	C	C2	1.7	22.844	300	6.59	105.5	9.07
C2-S1	2019-07-04	S1	C	C2	1.8	22.844	300	6.59	105.5	9.07
C2-S1	2019-07-04	S1	C	C2	1.9	22.844	300	6.59	105.4	9.06
C2-S1	2019-07-04	S1	C	C2	2	22.844	300	6.58	105.4	9.06
C2-S1	2019-07-04	S1	C	C2	2.1	22.843	300	6.58	105.4	9.06
C2-S1	2019-07-04	S1	C	C2	2.2	22.844	300	6.58	105.4	9.06
C2-S1	2019-07-04	S1	C	C2	2.3	22.845	300	6.57	105.4	9.06
C2-S1	2019-07-04	S1	C	C2	2.5	22.85	300	6.56	105.4	9.06
C2-S1	2019-07-04	S1	C	C2	2.6	22.853	300	6.52	105.4	9.06
C2-S1	2019-07-04	S1	C	C2	2.7	22.856	300	6.48	105.4	9.06
C2-S1	2019-07-04	S1	C	C2	2.8	22.857	300	6.48	105.4	9.06
C3-S1	2019-07-04	S1	C	C3	0.1	22.864	300	6.71	106.17	9.123
C3-S1	2019-07-04	S1	C	C3	0.2	22.864	300	6.71	106.17	9.12
C3-S1	2019-07-04	S1	C	C3	0.3	22.862	300	6.71	106.15	9.12
C3-S1	2019-07-04	S1	C	C3	0.4	22.863	300	6.71	106.15	9.123
C3-S1	2019-07-04	S1	C	C3	0.5	22.864	300	6.71	106.1	9.12
C3-S1	2019-07-04	S1	C	C3	0.7	22.864	300	6.72	106.1	9.12
C3-S1	2019-07-04	S1	C	C3	0.8	22.865	300	6.72	106.1	9.12
C3-S1	2019-07-04	S1	C	C3	0.9	22.868	300	6.72	106.1	9.12
C3-S1	2019-07-04	S1	C	C3	1	22.87	300	6.73	106.12	9.12
C3-S1	2019-07-04	S1	C	C3	1.1	22.871	300	6.73	106.2	9.12
C3-S1	2019-07-04	S1	C	C3	1.2	22.87	300	6.73	106.1	9.12
C3-S1	2019-07-04	S1	C	C3	1.3	22.868	300	6.73	106.1	9.12
C3-S1	2019-07-04	S1	C	C3	1.5	22.867	300	6.72	106.1	9.11
C3-S1	2019-07-04	S1	C	C3	1.6	22.866	300	6.72	106.1	9.12
C3-S1	2019-07-04	S1	C	C3	1.7	22.866	300	6.71	106.1	9.12
C3-S1	2019-07-04	S1	C	C3	1.9	22.867	300	6.71	106	9.11
C3-S1	2019-07-04	S1	C	C3	2	22.869	300	6.71	106	9.11
C3-S1	2019-07-04	S1	C	C3	2.1	22.871	300	6.7	106	9.11
C3-S1	2019-07-04	S1	C	C3	2.3	22.871	300	6.69	106	9.11
C3-S1	2019-07-04	S1	C	C3	2.4	22.871	300	6.69	106	9.11
C3-S1	2019-07-04	S1	C	C3	2.5	22.872	300	6.68	106	9.11
C3-S1	2019-07-04	S1	C	C3	2.6	22.874	300	6.68	106	9.11
Lake-S1	2019-07-04	S1	Lake	Lake	0	23.002	262	6.67	109.4	9.37
Lake-S1	2019-07-04	S1	Lake	Lake	0.5	23.002	293	6.66	112.2	9.62
Lake-S1	2019-07-04	S1	Lake	Lake	0.8	23.013	296	6.66	112.9	9.68
Lake-S1	2019-07-04	S1	Lake	Lake	0.9	23.016	298	6.66	115.05	9.86
Lake-S1	2019-07-04	S1	Lake	Lake	1.2	23.013	298	6.66	117	10.02
Lake-S1	2019-07-04	S1	Lake	Lake	1.4	23.012	298	6.66	118	10.11
Lake-S1	2019-07-04	S1	Lake	Lake	1.8	23.012	298	6.65	118.7	10.17
Lake-S1	2019-07-04	S1	Lake	Lake	2	23.012	298	6.64	119.3	10.23
Lake-S1	2019-07-04	S1	Lake	Lake	2.4	23.011	298	6.64	119.8	10.27
Lake-S1	2019-07-04	S1	Lake	Lake	2.7	23.01	298	6.64	120.2	10.3
Lake-S1	2019-07-04	S1	Lake	Lake	2.8	23.007	298	6.64	120.5	10.32
Lake-S1	2019-07-04	S1	Lake	Lake	3	23.003	298	6.64	120.7	10.35
Lake-S1	2019-07-04	S1	Lake	Lake	3.1	23	298	6.64	121	10.37
Lake-S1	2019-07-04	S1	Lake	Lake	3.2	23.001	298	6.64	121.3	10.4
Lake-S1	2019-07-04	S1	Lake	Lake	3.6	22.983	298	6.64	121.3	10.4
Lake-S1	2019-07-04	S1	Lake	Lake	3.8	22.915	299	6.64	121.25	10.4
Lake-S1	2019-07-04	S1	Lake	Lake	3.9	22.864	299	6.64	121	10.4
Lake-S1	2019-07-04	S1	Lake	Lake	4	22.851	299	6.64	121	10.4
Lake-S1	2019-07-04	S1	Lake	Lake	4.2	22.849	299	6.63	120.8	10.387
Lake-S1	2019-07-04	S1	Lake	Lake	4.3	22.842	299	6.63	120.63	10.37
Lake-S1	2019-07-04	S1	Lake	Lake	4.4	22.839	299	6.62	120.5	10.36
H1-S1	2019-07-04	S1	H	H1	0	22.952	300	6.72	107.3	9.2
H1-S1	2019-07-04	S1	H	H1	0.1	22.948	300	6.72	107.3	9.2
H1-S1	2019-07-04	S1	H	H1	0.2	22.943	300	6.72	107.28	9.203
H1-S1	2019-07-04	S1	H	H1	0.3	22.941	300	6.72	107.26	9.204
H1-S1	2019-07-04	S1	H	H1	0.4	22.944	300	6.72	107.3	9.203
H1-S1	2019-07-04	S1	H	H1	0.5	22.946	300	6.72	107.2	9.2
H1-S1	2019-07-04	S1	H	H1	0.6	22.946	300	6.72	107.25	9.2
H1-S1	2019-07-04	S1	H	H1	0.7	22.945	300	6.72	107.2	9.2
H1-S1	2019-07-04	S1	H	H1	0.8	22.944	300	6.73	107.2	9.2
H1-S1	2019-07-04	S1	H	H1	0.9	22.945	300	6.73	107.2	9.2
H1-S1	2019-07-04	S1	H	H1	1	22.948	300	6.73	107.2	9.2
H1-S1	2019-07-04	S1	H	H1	1.1	22.948	300	6.73	107.2	9.2
H1-S1	2019-07-04	S1	H	H1	1.3	22.947	300	6.73	107.2	9.2
H1-S1	2019-07-04	S1	H	H1	1.5	22.944	300	6.74	107.2	9.2
H1-S1	2019-07-04	S1	H	H1	1.6	22.945	300	6.74	107.2	9.2
H1-S1	2019-07-04	S1	H	H1	1.7	22.947	300	6.74	107.1	9.19
H1-S1	2019-07-04	S1	H	H1	1.8	22.949	300	6.74	107.2	9.2
H1-S1	2019-07-04	S1	H	H1	1.9	22.952	300	6.74	107.15	9.19
H1-S1	2019-07-04	S1	H	H1	2	22.955	300	6.74	107.1	9.19
H1-S1	2019-07-04	S1	H	H1	2.1	22.956	300	6.74	107.1	9.19
H1-S1	2019-07-04	S1	H	H1	2.3	22.957	300	6.73	107.1	9.19
H1-S1	2019-07-04	S1	H	H1	2.4	22.957	300	6.73	107.1	9.19
H1-S1	2019-07-04	S1	H	H1	2.5	22.956	300	6.73	107.1	9.19
H1-S1	2019-07-04	S1	H	H1	2.6	22.957	300	6.72	107.1	9.19
H1-S1	2019-07-04	S1	H	H1	2.7	22.958	300	6.72	107.1	9.19
H1-S1	2019-07-04	S1	H	H1	2.8	22.959	300	6.7	107.1	9.19
H1-S1	2019-07-04	S1	H	H1	2.9	22.957	300	6.63	107.1	9.19
H2-S1	2019-07-04	S1	H	H2	0	22.997	300	6.5	108.45	9.3
H2-S1	2019-07-04	S1	H	H2	0.1	22.996	300	6.49	108.4	9.293
H2-S1	2019-07-04	S1	H	H2	0.2	22.995	300	6.49	108.4	9.29
H2-S1	2019-07-04	S1	H	H2	0.3	22.992	300	6.49	108.4	9.29
H2-S1	2019-07-04	S1	H	H2	0.4	22.994	300	6.48	108.4	9.29
H2-S1	2019-07-04	S1	H	H2	0.5	22.992	300	6.48	108.4	9.29
H2-S1	2019-07-04	S1	H	H2	0.6	22.99	300	6.49	108.4	9.29
H2-S1	2019-07-04	S1	H	H2	0.7	22.988	300	6.49	108.4	9.29
H2-S1	2019-07-04	S1	H	H2	0.8	22.989	300	6.49	108.4	9.29
H2-S1	2019-07-04	S1	H	H2	1	22.989	300	6.49	108.4	9.29
H2-S1	2019-07-04	S1	H	H2	1.2	22.987	300	6.49	108.4	9.29
H2-S1	2019-07-04	S1	H	H2	1.3	22.986	300	6.49	108.4	9.29
H2-S1	2019-07-04	S1	H	H2	1.4	22.984	300	6.49	108.4	9.29
H2-S1	2019-07-04	S1	H	H2	1.6	22.982	300	6.49	108.4	9.29
H2-S1	2019-07-04	S1	H	H2	1.7	22.981	300	6.49	108.3	9.29
H2-S1	2019-07-04	S1	H	H2	1.8	22.982	300	6.49	108.4	9.29
H2-S1	2019-07-04	S1	H	H2	1.9	22.987	300	6.49	108.4	9.29
H2-S1	2019-07-04	S1	H	H2	2	22.99	300	6.49	108.4	9.29
H2-S1	2019-07-04	S1	H	H2	2.1	22.992	300	6.49	108.4	9.29
H2-S1	2019-07-04	S1	H	H2	2.3	22.992	300	6.49	108.35	9.29
H2-S1	2019-07-04	S1	H	H2	2.4	22.992	300	6.49	108.3	9.29
H2-S1	2019-07-04	S1	H	H2	2.5	22.992	300	6.49	108.3	9.28
H2-S1	2019-07-04	S1	H	H2	2.6	22.994	300	6.49	108.3	9.29
H2-S1	2019-07-04	S1	H	H2	2.7	22.995	300	6.48	108.4	9.29
H2-S1	2019-07-04	S1	H	H2	2.8	22.994	300	6.48	108.3	9.29
H2-S1	2019-07-04	S1	H	H2	2.9	22.996	300	6.44	108.3	9.29
H3-S1	2019-07-04	S1	H	H3	0	22.995	300	6.29	107.15	9.185
H3-S1	2019-07-04	S1	H	H3	0.1	22.992	300	6.29	107.2	9.19
H3-S1	2019-07-04	S1	H	H3	0.2	22.993	300	6.29	107.1	9.18
H3-S1	2019-07-04	S1	H	H3	0.3	22.992	300	6.28	107.1	9.18
H3-S1	2019-07-04	S1	H	H3	0.4	22.991	300	6.29	107.1	9.18
H3-S1	2019-07-04	S1	H	H3	0.6	22.991	300	6.29	107.1	9.19
H3-S1	2019-07-04	S1	H	H3	0.7	22.994	300	6.29	107	9.18
H3-S1	2019-07-04	S1	H	H3	0.8	22.994	300	6.29	107.08	9.18
H3-S1	2019-07-04	S1	H	H3	0.9	22.996	300	6.29	107	9.18
H3-S1	2019-07-04	S1	H	H3	1	22.999	300	6.29	107.1	9.18
H3-S1	2019-07-04	S1	H	H3	1.1	22.998	300	6.28	107	9.17
H3-S1	2019-07-04	S1	H	H3	1.2	22.994	300	6.28	107	9.18
H3-S1	2019-07-04	S1	H	H3	1.3	22.989	300	6.27	107	9.177
H3-S1	2019-07-04	S1	H	H3	1.4	22.986	300	6.27	107.1	9.18
H3-S1	2019-07-04	S1	H	H3	1.5	22.986	300	6.26	107	9.18
H3-S1	2019-07-04	S1	H	H3	1.6	22.985	300	6.26	107	9.18
H3-S1	2019-07-04	S1	H	H3	1.7	22.985	300	6.25	107	9.18
H3-S1	2019-07-04	S1	H	H3	1.8	22.986	300	6.25	107	9.18
H3-S1	2019-07-04	S1	H	H3	1.9	22.988	300	6.25	107.1	9.18
H3-S1	2019-07-04	S1	H	H3	2	22.996	300	6.24	107.1	9.18
H3-S1	2019-07-04	S1	H	H3	2.1	22.999	300	6.23	107.1	9.18
H3-S1	2019-07-04	S1	H	H3	2.2	22.997	300	6.22	107	9.17
H3-S1	2019-07-04	S1	H	H3	2.3	22.998	300	6.22	107.05	9.18
H3-S1	2019-07-04	S1	H	H3	2.4	22.998	300	6.21	107.05	9.18
H3-S1	2019-07-04	S1	H	H3	2.5	22.999	300	6.21	107	9.17
H3-S1	2019-07-04	S1	H	H3	2.6	23.005	300	6.2	107	9.17
H3-S1	2019-07-04	S1	H	H3	2.8	23.005	300	6.17	107	9.17
H3-S1	2019-07-04	S1	H	H3	2.9	23.001	300	6.09	107	9.17
Lake-S1	2019-07-04	S1	Lake	Lake	0	23.093	299	6.19	122.35	10.47
Lake-S1	2019-07-04	S1	Lake	Lake	0.1	23.097	299	6.18	122.3	10.47
Lake-S1	2019-07-04	S1	Lake	Lake	0.2	23.099	299	6.18	122.3	10.46
Lake-S1	2019-07-04	S1	Lake	Lake	0.3	23.096	299	6.18	122.2	10.46
Lake-S1	2019-07-04	S1	Lake	Lake	0.4	23.089	299	6.17	122.3	10.465
Lake-S1	2019-07-04	S1	Lake	Lake	0.5	23.093	299	6.17	122.3	10.47
Lake-S1	2019-07-04	S1	Lake	Lake	0.6	23.103	299	6.17	122.3	10.47
Lake-S1	2019-07-04	S1	Lake	Lake	0.7	23.107	299	6.16	122.3	10.46
Lake-S1	2019-07-04	S1	Lake	Lake	0.8	23.109	299	6.16	122.2	10.46
Lake-S1	2019-07-04	S1	Lake	Lake	1	23.109	299	6.16	122.3	10.46
Lake-S1	2019-07-04	S1	Lake	Lake	1.2	23.11	299	6.16	122.2	10.46
Lake-S1	2019-07-04	S1	Lake	Lake	1.3	23.113	299	6.15	122.2	10.45
Lake-S1	2019-07-04	S1	Lake	Lake	1.4	23.116	299	6.15	122.2	10.45
Lake-S1	2019-07-04	S1	Lake	Lake	1.5	23.118	299	6.15	122.1	10.45
Lake-S1	2019-07-04	S1	Lake	Lake	1.7	23.11	299	6.14	122.1	10.44
Lake-S1	2019-07-04	S1	Lake	Lake	2	23.073	299	6.14	121.9	10.43
Lake-S1	2019-07-04	S1	Lake	Lake	2.2	23.057	299	6.14	122	10.44
Lake-S1	2019-07-04	S1	Lake	Lake	2.3	23.055	299	6.13	122.1	10.45
Lake-S1	2019-07-04	S1	Lake	Lake	2.4	23.044	299	6.12	122.1	10.46
Lake-S1	2019-07-04	S1	Lake	Lake	2.6	23.03	299	6.11	122	10.45
Lake-S1	2019-07-04	S1	Lake	Lake	2.7	23.026	299	6.1	122	10.46
Lake-S1	2019-07-04	S1	Lake	Lake	2.9	23.025	299	6.09	122	10.45
Lake-S1	2019-07-04	S1	Lake	Lake	3.2	23.024	299	6.08	122	10.45
Lake-S1	2019-07-04	S1	Lake	Lake	3.3	23.022	299	6.06	122	10.46
Lake-S1	2019-07-04	S1	Lake	Lake	3.4	23.019	299	6.06	122	10.46
Lake-S1	2019-07-04	S1	Lake	Lake	3.5	23.018	299	6.05	122	10.45
Lake-S1	2019-07-04	S1	Lake	Lake	3.8	23.01	299	6.05	121.9	10.45
Lake-S1	2019-07-04	S1	Lake	Lake	4.1	22.997	299	6.04	121.9	10.45
Lake-S1	2019-07-04	S1	Lake	Lake	4.2	22.99	299	6.04	121.9	10.45
Lake-S1	2019-07-04	S1	Lake	Lake	4.3	22.987	299	6.03	121.8	10.45
M1-S1	2019-07-04	S1	M	M1	0	22.881	300	6.74	105.7	9.08
M1-S1	2019-07-04	S1	M	M1	0.1	22.881	300	6.74	105.7	9.08
M1-S1	2019-07-04	S1	M	M1	0.2	22.882	300	6.74	105.7	9.08
M1-S1	2019-07-04	S1	M	M1	0.3	22.883	300	6.74	105.7	9.08
M1-S1	2019-07-04	S1	M	M1	0.4	22.883	300	6.74	105.6	9.08
M1-S1	2019-07-04	S1	M	M1	0.5	22.882	300	6.75	105.67	9.08
M1-S1	2019-07-04	S1	M	M1	0.7	22.882	300	6.75	105.6	9.07
M1-S1	2019-07-04	S1	M	M1	0.8	22.882	300	6.75	105.6	9.07
M1-S1	2019-07-04	S1	M	M1	0.9	22.882	300	6.75	105.6	9.07
M1-S1	2019-07-04	S1	M	M1	1	22.882	300	6.75	105.6	9.07
M1-S1	2019-07-04	S1	M	M1	1.1	22.883	300	6.75	105.6	9.07
M1-S1	2019-07-04	S1	M	M1	1.2	22.882	300	6.75	105.6	9.07
M1-S1	2019-07-04	S1	M	M1	1.3	22.884	300	6.75	105.6	9.075
M1-S1	2019-07-04	S1	M	M1	1.4	22.886	300	6.75	105.6	9.07
M1-S1	2019-07-04	S1	M	M1	1.5	22.887	300	6.75	105.6	9.07
M1-S1	2019-07-04	S1	M	M1	1.6	22.887	300	6.75	105.6	9.07
M1-S1	2019-07-04	S1	M	M1	1.7	22.888	300	6.76	105.6	9.07
M1-S1	2019-07-04	S1	M	M1	1.8	22.889	300	6.76	105.6	9.07
M1-S1	2019-07-04	S1	M	M1	1.9	22.891	300	6.76	105.6	9.07
M1-S1	2019-07-04	S1	M	M1	2	22.895	300	6.76	105.6	9.07
M1-S1	2019-07-04	S1	M	M1	2.1	22.893	300	6.76	105.6	9.07
M1-S1	2019-07-04	S1	M	M1	2.3	22.89	300	6.76	105.6	9.07
M1-S1	2019-07-04	S1	M	M1	2.4	22.893	300	6.75	105.6	9.07
M1-S1	2019-07-04	S1	M	M1	2.5	22.893	300	6.75	105.6	9.07
M1-S1	2019-07-04	S1	M	M1	2.6	22.894	300	6.74	105.6	9.07
M1-S1	2019-07-04	S1	M	M1	2.8	22.895	300	6.72	105.6	9.07
M1-S1	2019-07-04	S1	M	M1	2.9	22.9	300	6.57	105.6	9.065
M1-S1	2019-07-04	S1	M	M1	3	22.902	300	6.59	105.57	9.063
M2-S1	2019-07-04	S1	M	M2	0	22.905	300	6.74	108.5	9.32
M2-S1	2019-07-04	S1	M	M2	0.1	22.915	300	6.74	108.5	9.32
M2-S1	2019-07-04	S1	M	M2	0.3	22.921	300	6.74	108.5	9.32
M2-S1	2019-07-04	S1	M	M2	0.4	22.922	300	6.74	108.5	9.31
M2-S1	2019-07-04	S1	M	M2	0.5	22.922	300	6.75	108.5	9.32
M2-S1	2019-07-04	S1	M	M2	0.7	22.922	300	6.75	108.5	9.31
M2-S1	2019-07-04	S1	M	M2	0.8	22.921	300	6.75	108.5	9.31
M2-S1	2019-07-04	S1	M	M2	0.9	22.92	300	6.74	108.5	9.31
M2-S1	2019-07-04	S1	M	M2	1	22.921	300	6.75	108.45	9.31
M2-S1	2019-07-04	S1	M	M2	1.1	22.921	300	6.75	108.4	9.31
M2-S1	2019-07-04	S1	M	M2	1.3	22.921	300	6.75	108.4	9.303
M2-S1	2019-07-04	S1	M	M2	1.4	22.921	300	6.75	108.4	9.3
M2-S1	2019-07-04	S1	M	M2	1.5	22.921	300	6.75	108.4	9.305
M2-S1	2019-07-04	S1	M	M2	1.6	22.919	300	6.75	108.5	9.31
M2-S1	2019-07-04	S1	M	M2	1.7	22.918	300	6.75	108.4	9.31
M2-S1	2019-07-04	S1	M	M2	1.8	22.921	300	6.75	108.4	9.31
M2-S1	2019-07-04	S1	M	M2	1.9	22.926	300	6.75	108.5	9.31
M2-S1	2019-07-04	S1	M	M2	2.1	22.931	300	6.75	108.4	9.31
M2-S1	2019-07-04	S1	M	M2	2.2	22.933	300	6.75	108.45	9.31
M2-S1	2019-07-04	S1	M	M2	2.4	22.93	300	6.75	108.4	9.31
M2-S1	2019-07-04	S1	M	M2	2.5	22.927	300	6.75	108.4	9.31
M2-S1	2019-07-04	S1	M	M2	2.6	22.926	300	6.75	108.4	9.31
M2-S1	2019-07-04	S1	M	M2	2.7	22.928	300	6.74	108.5	9.31
M2-S1	2019-07-04	S1	M	M2	2.8	22.934	300	6.72	108.4	9.305
M2-S1	2019-07-04	S1	M	M2	2.9	22.933	300	6.69	108.4	9.3
M3-S1	2019-07-04	S1	M	M3	0	22.938	299	6.8	109.47	9.397
M3-S1	2019-07-04	S1	M	M3	0.2	22.934	299	6.8	109.4	9.39
M3-S1	2019-07-04	S1	M	M3	0.3	22.931	299	6.8	109.4	9.39
M3-S1	2019-07-04	S1	M	M3	0.4	22.931	299	6.8	109.4	9.39
M3-S1	2019-07-04	S1	M	M3	0.5	22.933	299	6.8	109.4	9.39
M3-S1	2019-07-04	S1	M	M3	0.6	22.936	299	6.81	109.4	9.39
M3-S1	2019-07-04	S1	M	M3	0.7	22.937	299	6.81	109.4	9.39
M3-S1	2019-07-04	S1	M	M3	0.8	22.937	299	6.81	109.4	9.39
M3-S1	2019-07-04	S1	M	M3	0.9	22.939	299	6.81	109.4	9.39
M3-S1	2019-07-04	S1	M	M3	1	22.94	299	6.81	109.4	9.39
M3-S1	2019-07-04	S1	M	M3	1.1	22.942	299	6.81	109.4	9.39
M3-S1	2019-07-04	S1	M	M3	1.2	22.943	299	6.81	109.4	9.39
M3-S1	2019-07-04	S1	M	M3	1.3	22.944	299	6.81	109.4	9.39
M3-S1	2019-07-04	S1	M	M3	1.4	22.943	299	6.82	109.4	9.39
M3-S1	2019-07-04	S1	M	M3	1.5	22.941	299	6.82	109.4	9.39
M3-S1	2019-07-04	S1	M	M3	1.6	22.939	299	6.82	109.4	9.39
M3-S1	2019-07-04	S1	M	M3	1.8	22.939	299	6.82	109.4	9.39
M3-S1	2019-07-04	S1	M	M3	1.9	22.946	299	6.82	109.4	9.39
M3-S1	2019-07-04	S1	M	M3	2	22.947	299	6.82	109.4	9.39
M3-S1	2019-07-04	S1	M	M3	2.1	22.948	299	6.82	109.3	9.38
M3-S1	2019-07-04	S1	M	M3	2.3	22.949	299	6.82	109.4	9.39
M3-S1	2019-07-04	S1	M	M3	2.5	22.948	299	6.82	109.4	9.39
M3-S1	2019-07-04	S1	M	M3	2.6	22.948	299	6.82	109.4	9.39
M3-S1	2019-07-04	S1	M	M3	2.7	22.948	299	6.82	109.4	9.39
M3-S1	2019-07-04	S1	M	M3	2.8	22.946	299	6.81	109.4	9.39
M3-S1	2019-07-04	S1	M	M3	2.9	22.946	299	6.79	109.4	9.39
M3-S1	2019-07-04	S1	M	M3	3	22.949	299	6.76	109.37	9.383
M3-S1	2019-07-04	S1	M	M3	3.1	22.955	299	6.72	109.4	9.38
Lake-S1	2019-07-04	S1	Lake	Lake	0	22.891	294	6.82	107.6	9.35
Lake-S1	2019-07-04	S1	Lake	Lake	0.1	23.078	298	6.82	110.2	9.47
Lake-S1	2019-07-04	S1	Lake	Lake	0.2	23.101	299	6.82	113.6	9.725
Lake-S1	2019-07-04	S1	Lake	Lake	0.3	23.104	299	6.82	114.3	9.78
Lake-S1	2019-07-04	S1	Lake	Lake	0.4	23.107	298	6.82	112.7	9.65
Lake-S1	2019-07-04	S1	Lake	Lake	0.5	23.116	299	6.82	117	10.01
Lake-S1	2019-07-04	S1	Lake	Lake	0.8	23.115	299	6.82	117.8	10.08
Lake-S1	2019-07-04	S1	Lake	Lake	1.3	23.115	299	6.82	118.4	10.13
Lake-S1	2019-07-04	S1	Lake	Lake	1.4	23.113	299	6.83	119.55	10.225
Lake-S1	2019-07-04	S1	Lake	Lake	1.5	23.115	299	6.82	118.9	10.17
Lake-S1	2019-07-04	S1	Lake	Lake	1.8	23.109	299	6.83	120	10.26
Lake-S1	2019-07-04	S1	Lake	Lake	2.5	23.108	299	6.83	120.2	10.28
Lake-S1	2019-07-04	S1	Lake	Lake	2.6	23.104	299	6.83	120.4	10.3
Lake-S1	2019-07-04	S1	Lake	Lake	2.9	23.089	299	6.83	120.6	10.32
Lake-S1	2019-07-04	S1	Lake	Lake	3.1	23.074	299	6.84	120.8	10.34
Lake-S1	2019-07-04	S1	Lake	Lake	3.2	23.067	299	6.84	121.25	10.38
Lake-S1	2019-07-04	S1	Lake	Lake	3.3	23.068	299	6.84	121	10.36
Lake-S1	2019-07-04	S1	Lake	Lake	4.2	23.043	299	6.84	121.3	10.38
Lake-S1	2019-07-04	S1	Lake	Lake	4.4	22.991	299	6.84	121.47	10.41
Lake-S1	2019-07-04	S1	Lake	Lake	4.5	23.011	299	6.84	121.3	10.39
Lake-S1	2019-07-04	S1	Lake	Lake	4.6	22.99	299	6.85	121.6	10.42
Lake-S1	2019-07-04	S1	Lake	Lake	4.8	22.955	299	6.85	121.5	10.41
Lake-S1	2019-07-04	S1	Lake	Lake	4.9	22.888	299	6.86	120.95	10.387
C1-S2	2019-07-08	S2	C	C1	0	23.05	284	12.59	96.91	8.3
C1-S2	2019-07-08	S2	C	C1	0.1	23.044	284	12.7	97.32	8.336
C1-S2	2019-07-08	S2	C	C1	0.9	23.044	284	12.75	97.55	8.355
C1-S2	2019-07-08	S2	C	C1	1	23.045	284	12.76	97.63	8.36
C1-S2	2019-07-08	S2	C	C1	1.1	23.045	284	12.75	97.7	8.37
C1-S2	2019-07-08	S2	C	C1	1.2	23.046	284	12.75	97.78	8.37
C1-S2	2019-07-08	S2	C	C1	1.3	23.047	284	12.77	97.8	8.38
C1-S2	2019-07-08	S2	C	C1	1.4	23.047	284	12.8	97.8	8.38
C1-S2	2019-07-08	S2	C	C1	1.5	23.047	284	12.81	97.8	8.38
C1-S2	2019-07-08	S2	C	C1	1.6	23.049	284	12.87	97.8	8.38
C1-S2	2019-07-08	S2	C	C1	1.7	23.054	284	12.89	97.8	8.38
C1-S2	2019-07-08	S2	C	C1	2.4	23.053	284	12.99	97.8	8.38
C1-S2	2019-07-08	S2	C	C1	2.5	23.053	284	13.16	97.8	8.38
C1-S2	2019-07-08	S2	C	C1	2.6	23.061	284	13.15	97.8	8.378
C1-S2	2019-07-08	S2	C	C1	2.7	23.065	284	13.39	97.8	8.37
C2-S2	2019-07-08	S2	C	C2	0	23.067	284	12.37	97.66	8.361
C2-S2	2019-07-08	S2	C	C2	0.1	23.078	284	12.33	98.18	8.404
C2-S2	2019-07-08	S2	C	C2	0.2	23.071	284	12.51	98.2	8.41
C2-S2	2019-07-08	S2	C	C2	1	23.07	284	12.54	98.2	8.41
C2-S2	2019-07-08	S2	C	C2	1.1	23.07	284	12.55	98.2	8.41
C2-S2	2019-07-08	S2	C	C2	1.2	23.071	284	12.56	98.2	8.407
C2-S2	2019-07-08	S2	C	C2	1.3	23.068	284	12.57	98.2	8.41
C2-S2	2019-07-08	S2	C	C2	1.4	23.06	284	12.57	98.2	8.41
C2-S2	2019-07-08	S2	C	C2	1.5	23.06	284	12.57	98.2	8.41
C2-S2	2019-07-08	S2	C	C2	1.6	23.062	284	12.59	98.2	8.408
C2-S2	2019-07-08	S2	C	C2	1.7	23.059	284	12.64	98.2	8.403
C2-S2	2019-07-08	S2	C	C2	1.8	23.067	284	12.7	98.2	8.4
C2-S2	2019-07-08	S2	C	C2	2.5	23.076	284	12.74	98.2	8.4
C2-S2	2019-07-08	S2	C	C2	2.6	23.069	284	12.75	98.1	8.4
C2-S2	2019-07-08	S2	C	C2	2.7	23.072	284	12.68	98.1	8.4
C3-S2	2019-07-08	S2	C	C3	0	22.92	257	11.47	97.02	8.339
C3-S2	2019-07-08	S2	C	C3	0.1	23.078	284	11.49	98.14	8.402
C3-S2	2019-07-08	S2	C	C3	0.2	23.087	284	11.55	98.43	8.423
C3-S2	2019-07-08	S2	C	C3	0.3	23.082	284	11.73	98.5	8.43
C3-S2	2019-07-08	S2	C	C3	1.1	23.077	284	11.75	98.5	8.43
C3-S2	2019-07-08	S2	C	C3	1.2	23.08	284	11.76	98.5	8.43
C3-S2	2019-07-08	S2	C	C3	1.3	23.081	284	11.78	98.5	8.43
C3-S2	2019-07-08	S2	C	C3	1.4	23.081	284	11.81	98.5	8.43
C3-S2	2019-07-08	S2	C	C3	1.5	23.075	284	11.84	98.5	8.43
C3-S2	2019-07-08	S2	C	C3	1.6	23.085	284	11.86	98.4	8.424
C3-S2	2019-07-08	S2	C	C3	1.7	23.092	283	12.08	98.4	8.42
C3-S2	2019-07-08	S2	C	C3	1.8	23.099	284	12.07	98.4	8.42
C3-S2	2019-07-08	S2	C	C3	1.9	23.081	284	12.04	98.4	8.42
C3-S2	2019-07-08	S2	C	C3	2	23.078	284	12.05	98.4	8.42
C3-S2	2019-07-08	S2	C	C3	2.1	23.08	284	12.06	98.4	8.42
C3-S2	2019-07-08	S2	C	C3	2.2	23.08	284	12	98.4	8.42
C3-S2	2019-07-08	S2	C	C3	2.3	23.083	284	12.03	98.4	8.42
C3-S2	2019-07-08	S2	C	C3	2.4	23.082	285	12.16	98.4	8.42
Lake-S2	2019-07-08	S2	Lake	Lake	0	23.192	280	11.72	106.96	9.138
Lake-S2	2019-07-08	S2	Lake	Lake	0.1	23.206	280	11.53	110.03	9.396
Lake-S2	2019-07-08	S2	Lake	Lake	0.2	23.213	280	11.46	111.1	9.48
Lake-S2	2019-07-08	S2	Lake	Lake	0.9	23.215	280	11.44	111.55	9.525
Lake-S2	2019-07-08	S2	Lake	Lake	1	23.216	280	11.42	112	9.56
Lake-S2	2019-07-08	S2	Lake	Lake	1.1	23.213	280	11.41	112.48	9.605
Lake-S2	2019-07-08	S2	Lake	Lake	1.2	23.208	280	11.38	112.9	9.64
Lake-S2	2019-07-08	S2	Lake	Lake	1.3	23.213	280	11.38	113	9.645
Lake-S2	2019-07-08	S2	Lake	Lake	1.4	23.214	280	11.37	113.17	9.66
Lake-S2	2019-07-08	S2	Lake	Lake	1.5	23.22	280	11.35	113.3	9.67
Lake-S2	2019-07-08	S2	Lake	Lake	1.6	23.222	280	11.36	113.35	9.68
Lake-S2	2019-07-08	S2	Lake	Lake	1.7	23.218	280	11.36	113.4	9.68
Lake-S2	2019-07-08	S2	Lake	Lake	2.5	23.217	280	11.4	113.45	9.685
Lake-S2	2019-07-08	S2	Lake	Lake	2.7	23.212	280	11.44	113.5	9.69
Lake-S2	2019-07-08	S2	Lake	Lake	2.8	23.203	280	11.48	113.5	9.69
Lake-S2	2019-07-08	S2	Lake	Lake	2.9	23.192	280	11.5	113.6	9.7
Lake-S2	2019-07-08	S2	Lake	Lake	3	23.175	280	11.53	113.6	9.7
Lake-S2	2019-07-08	S2	Lake	Lake	3.1	23.166	280	11.53	113.6	9.7
Lake-S2	2019-07-08	S2	Lake	Lake	3.2	23.15	280	11.55	113.5	9.7
Lake-S2	2019-07-08	S2	Lake	Lake	3.3	23.125	280	11.56	113.45	9.7
Lake-S2	2019-07-08	S2	Lake	Lake	4.1	23.122	280	11.56	113.3	9.69
Lake-S2	2019-07-08	S2	Lake	Lake	4.2	23.121	280	11.57	113.3	9.69
Lake-S2	2019-07-08	S2	Lake	Lake	4.3	23.124	280	11.58	113.1	9.68
Lake-S2	2019-07-08	S2	Lake	Lake	4.4	23.12	280	11.59	113.05	9.665
Lake-S2	2019-07-08	S2	Lake	Lake	4.5	23.041	281	11.62	112.75	9.65
Lake-S2	2019-07-08	S2	Lake	Lake	4.6	23.028	281	11.62	112.5	9.64
H1-S2	2019-07-08	S2	H	H1	0	23.131	285	11.59	90.23	7.715
H1-S2	2019-07-08	S2	H	H1	0.1	23.132	285	11.59	89.41	7.645
H1-S2	2019-07-08	S2	H	H1	0.2	23.112	285	11.68	89.13	7.623
H1-S2	2019-07-08	S2	H	H1	0.3	23.108	285	11.71	89	7.615
H1-S2	2019-07-08	S2	H	H1	0.4	23.107	285	11.72	89	7.61
H1-S2	2019-07-08	S2	H	H1	1.1	23.107	285	11.72	88.9	7.61
H1-S2	2019-07-08	S2	H	H1	1.2	23.106	285	11.72	88.9	7.61
H1-S2	2019-07-08	S2	H	H1	1.3	23.101	285	11.73	88.9	7.606
H1-S2	2019-07-08	S2	H	H1	1.4	23.099	285	11.74	88.83	7.6
H1-S2	2019-07-08	S2	H	H1	1.5	23.097	285	11.74	88.8	7.6
H1-S2	2019-07-08	S2	H	H1	1.6	23.116	285	11.75	88.78	7.594
H1-S2	2019-07-08	S2	H	H1	1.7	23.127	285	11.75	88.7	7.588
H1-S2	2019-07-08	S2	H	H1	1.8	23.112	285	11.75	88.7	7.588
H1-S2	2019-07-08	S2	H	H1	1.9	23.127	285	11.76	88.62	7.578
H1-S2	2019-07-08	S2	H	H1	2	23.113	285	11.77	88.6	7.57
H1-S2	2019-07-08	S2	H	H1	2.7	23.101	285	11.78	88.5	7.575
H1-S2	2019-07-08	S2	H	H1	2.8	23.109	285	11.76	88.5	7.57
H2-S2	2019-07-08	S2	H	H2	0	23.146	285	11.31	90.2	7.71
H2-S2	2019-07-08	S2	H	H2	0.1	23.139	285	11.34	89.88	7.684
H2-S2	2019-07-08	S2	H	H2	0.2	23.13	285	11.42	89.6	7.662
H2-S2	2019-07-08	S2	H	H2	0.3	23.13	285	11.43	89.5	7.66
H2-S2	2019-07-08	S2	H	H2	1	23.138	285	11.43	89.5	7.66
H2-S2	2019-07-08	S2	H	H2	1.1	23.154	285	11.44	89.5	7.653
H2-S2	2019-07-08	S2	H	H2	1.2	23.129	285	11.45	89.5	7.65
H2-S2	2019-07-08	S2	H	H2	1.3	23.117	285	11.46	89.4	7.65
H2-S2	2019-07-08	S2	H	H2	1.4	23.114	285	11.47	89.38	7.645
H2-S2	2019-07-08	S2	H	H2	1.5	23.114	285	11.48	89.3	7.64
H2-S2	2019-07-08	S2	H	H2	1.6	23.112	285	11.5	89.25	7.633
H2-S2	2019-07-08	S2	H	H2	1.7	23.116	285	11.51	89.2	7.63
H2-S2	2019-07-08	S2	H	H2	2.5	23.118	285	11.52	89.2	7.63
H2-S2	2019-07-08	S2	H	H2	2.6	23.133	285	11.53	89.2	7.63
H2-S2	2019-07-08	S2	H	H2	2.7	23.145	285	11.54	89.2	7.625
H2-S2	2019-07-08	S2	H	H2	2.8	23.14	285	11.61	89.15	7.62
H3-S2	2019-07-08	S2	H	H3	0	23.175	285	11.94	91.16	7.79
H3-S2	2019-07-08	S2	H	H3	0.1	23.175	285	11.8	89.16	7.618
H3-S2	2019-07-08	S2	H	H3	0.2	23.178	285	11.76	87.92	7.511
H3-S2	2019-07-08	S2	H	H3	0.3	23.149	285	11.8	87.6	7.487
H3-S2	2019-07-08	S2	H	H3	0.4	23.143	285	11.81	87.5	7.48
H3-S2	2019-07-08	S2	H	H3	1.1	23.142	285	11.81	87.5	7.48
H3-S2	2019-07-08	S2	H	H3	1.2	23.14	285	11.81	87.43	7.473
H3-S2	2019-07-08	S2	H	H3	1.3	23.137	285	11.8	87.4	7.47
H3-S2	2019-07-08	S2	H	H3	1.4	23.134	285	11.81	87.3	7.468
H3-S2	2019-07-08	S2	H	H3	1.5	23.132	285	11.8	87.26	7.46
H3-S2	2019-07-08	S2	H	H3	1.6	23.128	285	11.81	87.2	7.46
H3-S2	2019-07-08	S2	H	H3	1.7	23.127	285	11.81	87.15	7.45
H3-S2	2019-07-08	S2	H	H3	1.8	23.137	285	11.83	87.1	7.45
H3-S2	2019-07-08	S2	H	H3	1.9	23.136	285	11.87	87.1	7.447
H3-S2	2019-07-08	S2	H	H3	2.6	23.134	285	11.88	87.1	7.44
H3-S2	2019-07-08	S2	H	H3	2.7	23.131	285	11.89	87	7.44
H3-S2	2019-07-08	S2	H	H3	2.8	23.145	285	11.98	86.94	7.433
Lake-S2	2019-07-08	S2	Lake	Lake	0	23.302	280	11.64	105.46	8.987
Lake-S2	2019-07-08	S2	Lake	Lake	0.1	23.306	280	11.6	109.97	9.373
Lake-S2	2019-07-08	S2	Lake	Lake	0.2	23.305	280	11.6	111.44	9.499
Lake-S2	2019-07-08	S2	Lake	Lake	0.3	23.3	280	11.6	111.58	9.51
Lake-S2	2019-07-08	S2	Lake	Lake	0.4	23.293	280	11.61	111.62	9.516
Lake-S2	2019-07-08	S2	Lake	Lake	0.5	23.291	280	11.61	111.73	9.525
Lake-S2	2019-07-08	S2	Lake	Lake	0.6	23.29	280	11.61	111.8	9.53
Lake-S2	2019-07-08	S2	Lake	Lake	1.3	23.29	280	11.61	111.8	9.53
Lake-S2	2019-07-08	S2	Lake	Lake	1.4	23.288	280	11.62	111.8	9.535
Lake-S2	2019-07-08	S2	Lake	Lake	1.5	23.282	280	11.62	111.9	9.543
Lake-S2	2019-07-08	S2	Lake	Lake	1.6	23.285	280	11.63	112	9.55
Lake-S2	2019-07-08	S2	Lake	Lake	1.7	23.29	280	11.63	112	9.55
Lake-S2	2019-07-08	S2	Lake	Lake	1.8	23.277	280	11.64	112	9.553
Lake-S2	2019-07-08	S2	Lake	Lake	1.9	23.258	280	11.64	112.03	9.56
Lake-S2	2019-07-08	S2	Lake	Lake	2	23.248	280	11.64	112.1	9.563
Lake-S2	2019-07-08	S2	Lake	Lake	2.1	23.243	280	11.65	112.15	9.57
Lake-S2	2019-07-08	S2	Lake	Lake	2.2	23.173	280	11.66	112.2	9.58
Lake-S2	2019-07-08	S2	Lake	Lake	2.8	23.162	280	11.66	112.2	9.59
Lake-S2	2019-07-08	S2	Lake	Lake	3	23.154	280	11.68	112.38	9.605
Lake-S2	2019-07-08	S2	Lake	Lake	3.1	23.146	280	11.69	112.57	9.623
Lake-S2	2019-07-08	S2	Lake	Lake	3.2	23.142	280	11.73	112.68	9.635
Lake-S2	2019-07-08	S2	Lake	Lake	3.3	23.142	280	11.77	112.8	9.64
Lake-S2	2019-07-08	S2	Lake	Lake	3.4	23.135	280	11.79	112.77	9.64
Lake-S2	2019-07-08	S2	Lake	Lake	3.5	23.127	280	11.8	112.58	9.628
Lake-S2	2019-07-08	S2	Lake	Lake	3.6	23.121	280	11.82	112.25	9.6
Lake-S2	2019-07-08	S2	Lake	Lake	3.7	23.121	280	11.82	111.95	9.575
Lake-S2	2019-07-08	S2	Lake	Lake	4.5	23.119	280	11.83	111.8	9.56
Lake-S2	2019-07-08	S2	Lake	Lake	4.6	23.116	280	11.83	111.65	9.555
M1-S2	2019-07-08	S2	M	M1	0	23.072	285	12.16	97.25	8.325
M1-S2	2019-07-08	S2	M	M1	0.1	23.075	285	12.1	96.91	8.295
M1-S2	2019-07-08	S2	M	M1	0.2	23.068	285	12.05	96.54	8.266
M1-S2	2019-07-08	S2	M	M1	0.3	23.068	285	12.04	96.43	8.253
M1-S2	2019-07-08	S2	M	M1	1.1	23.066	285	12.03	96.3	8.25
M1-S2	2019-07-08	S2	M	M1	1.2	23.064	285	12.03	96.3	8.24
M1-S2	2019-07-08	S2	M	M1	1.3	23.063	285	12.03	96.2	8.24
M1-S2	2019-07-08	S2	M	M1	1.4	23.061	285	12.03	96.12	8.23
M1-S2	2019-07-08	S2	M	M1	1.5	23.057	285	12.03	96.04	8.224
M1-S2	2019-07-08	S2	M	M1	1.6	23.063	285	12.03	96	8.22
M1-S2	2019-07-08	S2	M	M1	1.7	23.085	285	12.05	95.93	8.21
M1-S2	2019-07-08	S2	M	M1	1.8	23.069	285	12.01	95.9	8.21
M1-S2	2019-07-08	S2	M	M1	2.6	23.07	285	11.97	95.9	8.21
M1-S2	2019-07-08	S2	M	M1	2.7	23.07	285	12.03	95.82	8.204
M2-S2	2019-07-08	S2	M	M2	0	23.112	284	11.82	99.37	8.5
M2-S2	2019-07-08	S2	M	M2	0.1	23.1	284	11.86	99.24	8.49
M2-S2	2019-07-08	S2	M	M2	0.2	23.091	284	11.87	99.14	8.482
M2-S2	2019-07-08	S2	M	M2	0.3	23.088	284	11.88	99.1	8.48
M2-S2	2019-07-08	S2	M	M2	0.4	23.085	284	11.88	99.05	8.48
M2-S2	2019-07-08	S2	M	M2	0.5	23.085	284	11.88	99	8.47
M2-S2	2019-07-08	S2	M	M2	0.6	23.085	284	11.89	99	8.47
M2-S2	2019-07-08	S2	M	M2	1.3	23.083	284	11.89	99	8.47
M2-S2	2019-07-08	S2	M	M2	1.4	23.081	284	11.89	98.96	8.47
M2-S2	2019-07-08	S2	M	M2	1.5	23.078	284	11.9	98.9	8.47
M2-S2	2019-07-08	S2	M	M2	1.6	23.078	284	11.91	98.9	8.46
M2-S2	2019-07-08	S2	M	M2	1.7	23.078	284	11.96	98.85	8.46
M2-S2	2019-07-08	S2	M	M2	1.8	23.079	284	11.99	98.8	8.46
M2-S2	2019-07-08	S2	M	M2	1.9	23.077	284	12.01	98.8	8.46
M2-S2	2019-07-08	S2	M	M2	2	23.083	284	12.01	98.8	8.455
M2-S2	2019-07-08	S2	M	M2	2.1	23.081	284	12.06	98.8	8.45
M2-S2	2019-07-08	S2	M	M2	2.2	23.086	284	12.08	98.72	8.45
M2-S2	2019-07-08	S2	M	M2	2.3	23.086	284	12.34	98.7	8.45
M2-S2	2019-07-08	S2	M	M2	2.4	23.086	284	12.27	98.7	8.45
M2-S2	2019-07-08	S2	M	M2	2.5	23.086	284	12.23	98.7	8.45
M2-S2	2019-07-08	S2	M	M2	2.6	23.086	284	12.2	98.7	8.44
M2-S2	2019-07-08	S2	M	M2	2.7	23.084	284	12.16	98.62	8.44
M2-S2	2019-07-08	S2	M	M2	2.8	23.084	284	12.19	98.6	8.44
M3-S2	2019-07-08	S2	M	M3	0	23.106	284	11.23	100.83	8.624
M3-S2	2019-07-08	S2	M	M3	0.1	23.106	284	11.33	101.34	8.67
M3-S2	2019-07-08	S2	M	M3	0.2	23.102	284	11.44	101.27	8.663
M3-S2	2019-07-08	S2	M	M3	0.3	23.096	284	11.5	101.2	8.66
M3-S2	2019-07-08	S2	M	M3	0.4	23.103	284	11.52	101.2	8.655
M3-S2	2019-07-08	S2	M	M3	1.2	23.104	284	11.54	101.1	8.65
M3-S2	2019-07-08	S2	M	M3	1.3	23.097	284	11.54	101.1	8.65
M3-S2	2019-07-08	S2	M	M3	1.4	23.1	284	11.56	101.1	8.65
M3-S2	2019-07-08	S2	M	M3	1.5	23.105	284	11.57	101.1	8.65
M3-S2	2019-07-08	S2	M	M3	1.6	23.093	284	11.59	101.04	8.65
M3-S2	2019-07-08	S2	M	M3	1.7	23.095	284	11.59	101	8.64
M3-S2	2019-07-08	S2	M	M3	1.8	23.1	284	11.59	101	8.64
M3-S2	2019-07-08	S2	M	M3	1.9	23.111	284	11.58	101	8.64
M3-S2	2019-07-08	S2	M	M3	2.6	23.105	284	11.58	101	8.64
M3-S2	2019-07-08	S2	M	M3	2.7	23.087	284	11.59	100.9	8.64
M3-S2	2019-07-08	S2	M	M3	2.8	23.091	284	11.6	100.9	8.64
M3-S2	2019-07-08	S2	M	M3	2.9	23.087	284	11.55	100.9	8.636
Lake-S2	2019-07-08	S2	Lake	Lake	0	23.189	213	10.77	104.96	8.969
Lake-S2	2019-07-08	S2	Lake	Lake	0.1	23.281	280	11.71	110.6	9.43
Lake-S2	2019-07-08	S2	Lake	Lake	0.2	23.282	280	11.73	112.05	9.554
Lake-S2	2019-07-08	S2	Lake	Lake	0.3	23.276	280	11.73	112.36	9.58
Lake-S2	2019-07-08	S2	Lake	Lake	0.4	23.269	280	11.74	112.47	9.593
Lake-S2	2019-07-08	S2	Lake	Lake	0.5	23.269	280	11.74	112.55	9.6
Lake-S2	2019-07-08	S2	Lake	Lake	1.3	23.271	280	11.74	112.6	9.6
Lake-S2	2019-07-08	S2	Lake	Lake	1.4	23.268	280	11.75	112.6	9.605
Lake-S2	2019-07-08	S2	Lake	Lake	1.5	23.259	280	11.75	112.7	9.613
Lake-S2	2019-07-08	S2	Lake	Lake	1.6	23.263	280	11.75	112.77	9.62
Lake-S2	2019-07-08	S2	Lake	Lake	1.7	23.255	280	11.76	112.8	9.62
Lake-S2	2019-07-08	S2	Lake	Lake	1.8	23.208	280	11.77	112.83	9.633
Lake-S2	2019-07-08	S2	Lake	Lake	1.9	23.186	280	11.78	112.95	9.645
Lake-S2	2019-07-08	S2	Lake	Lake	2.6	23.183	280	11.78	113.1	9.66
Lake-S2	2019-07-08	S2	Lake	Lake	2.7	23.179	280	11.78	113.1	9.67
Lake-S2	2019-07-08	S2	Lake	Lake	2.8	23.18	280	11.79	113.25	9.675
Lake-S2	2019-07-08	S2	Lake	Lake	2.9	23.175	280	11.8	113.45	9.695
Lake-S2	2019-07-08	S2	Lake	Lake	3	23.172	280	11.81	113.65	9.715
Lake-S2	2019-07-08	S2	Lake	Lake	3.1	23.172	280	11.84	113.85	9.725
Lake-S2	2019-07-08	S2	Lake	Lake	3.2	23.173	280	11.87	114	9.74
Lake-S2	2019-07-08	S2	Lake	Lake	3.3	23.171	280	11.88	114	9.74
Lake-S2	2019-07-08	S2	Lake	Lake	3.4	23.167	280	11.89	114	9.74
Lake-S2	2019-07-08	S2	Lake	Lake	3.5	23.159	280	11.9	113.95	9.74
Lake-S2	2019-07-08	S2	Lake	Lake	4.3	23.151	280	11.9	113.9	9.73
Lake-S2	2019-07-08	S2	Lake	Lake	4.4	23.149	280	11.9	113.8	9.73
Lake-S2	2019-07-08	S2	Lake	Lake	4.5	23.144	280	11.91	113.8	9.72
Lake-S2	2019-07-08	S2	Lake	Lake	4.6	23.13	280	11.92	113.6	9.71
C1-S3	2019-07-11	S3	C	C1	0.1	21.013	279	5.85	100.22	8.93
C1-S3	2019-07-11	S3	C	C1	0.2	21.006	280	5.89	100.2	8.93
C1-S3	2019-07-11	S3	C	C1	1	21.004	280	5.91	100.2	8.93
C1-S3	2019-07-11	S3	C	C1	1.1	21.006	280	5.93	100.2	8.93
C1-S3	2019-07-11	S3	C	C1	1.2	20.999	280	5.96	100.2	8.93
C1-S3	2019-07-11	S3	C	C1	1.3	20.988	279	5.99	100.2	8.93
C1-S3	2019-07-11	S3	C	C1	1.4	20.976	279	6.01	100.2	8.93
C1-S3	2019-07-11	S3	C	C1	1.5	20.969	280	6.02	100.2	8.93
C1-S3	2019-07-11	S3	C	C1	1.6	20.963	279	6.03	100.2	8.93
C1-S3	2019-07-11	S3	C	C1	1.7	20.96	279	6.04	100.2	8.93
C1-S3	2019-07-11	S3	C	C1	1.8	20.955	280	6.06	100.12	8.93
C1-S3	2019-07-11	S3	C	C1	1.9	20.948	280	6.08	100.1	8.93
C1-S3	2019-07-11	S3	C	C1	2.6	20.949	280	6.09	100.1	8.93
C1-S3	2019-07-11	S3	C	C1	2.7	20.95	280	6.1	100.1	8.93
C2-S3	2019-07-11	S3	C	C2	0	21.004	280	5.88	99	8.82
C2-S3	2019-07-11	S3	C	C2	0.1	21.01	280	5.9	98.98	8.818
C2-S3	2019-07-11	S3	C	C2	0.2	21.024	280	5.95	98.9	8.804
C2-S3	2019-07-11	S3	C	C2	0.3	21.025	280	5.98	98.9	8.8
C2-S3	2019-07-11	S3	C	C2	0.4	21.025	280	6	98.9	8.8
C2-S3	2019-07-11	S3	C	C2	0.5	21.023	280	6.01	98.9	8.8
C2-S3	2019-07-11	S3	C	C2	1.2	21.017	280	6.01	98.9	8.8
C2-S3	2019-07-11	S3	C	C2	1.3	21.014	280	6.03	98.82	8.8
C2-S3	2019-07-11	S3	C	C2	1.4	21.007	280	6.04	98.8	8.8
C2-S3	2019-07-11	S3	C	C2	1.5	20.983	280	6.06	98.8	8.8
C2-S3	2019-07-11	S3	C	C2	1.6	20.97	280	6.07	98.73	8.8
C2-S3	2019-07-11	S3	C	C2	1.7	20.965	280	6.08	98.7	8.8
C2-S3	2019-07-11	S3	C	C2	1.8	20.964	280	6.1	98.7	8.8
C2-S3	2019-07-11	S3	C	C2	1.9	20.961	280	6.1	98.7	8.8
C2-S3	2019-07-11	S3	C	C2	2	20.96	280	6.11	98.7	8.8
C2-S3	2019-07-11	S3	C	C2	2.1	20.958	280	6.11	98.7	8.8
C2-S3	2019-07-11	S3	C	C2	2.2	20.958	280	6.13	98.7	8.8
C3-S3	2019-07-11	S3	C	C3	0.1	20.963	279	5.94	100.04	8.919
C3-S3	2019-07-11	S3	C	C3	0.2	20.973	279	6	100.2	8.931
C3-S3	2019-07-11	S3	C	C3	0.3	20.973	279	6.01	100.22	8.94
C3-S3	2019-07-11	S3	C	C3	0.4	20.97	279	6.02	100.2	8.933
C3-S3	2019-07-11	S3	C	C3	0.5	20.964	279	6.04	100.2	8.94
C3-S3	2019-07-11	S3	C	C3	0.6	20.963	279	6.05	100.23	8.94
C3-S3	2019-07-11	S3	C	C3	0.7	20.964	279	6.05	100.3	8.94
C3-S3	2019-07-11	S3	C	C3	0.8	20.965	279	6.07	100.3	8.94
C3-S3	2019-07-11	S3	C	C3	0.9	20.953	279	6.08	100.27	8.94
C3-S3	2019-07-11	S3	C	C3	1	20.945	279	6.08	100.2	8.94
C3-S3	2019-07-11	S3	C	C3	1.1	20.934	279	6.09	100.2	8.94
C3-S3	2019-07-11	S3	C	C3	1.2	20.929	279	6.1	100.2	8.94
C3-S3	2019-07-11	S3	C	C3	1.3	20.925	279	6.11	100.2	8.94
C3-S3	2019-07-11	S3	C	C3	1.4	20.923	279	6.12	100.2	8.94
C3-S3	2019-07-11	S3	C	C3	1.5	20.923	279	6.13	100.2	8.94
C3-S3	2019-07-11	S3	C	C3	1.6	20.923	279	6.13	100.2	8.94
C3-S3	2019-07-11	S3	C	C3	1.7	20.922	279	6.14	100.2	8.94
C3-S3	2019-07-11	S3	C	C3	1.8	20.92	279	6.14	100.13	8.938
C3-S3	2019-07-11	S3	C	C3	1.9	20.92	279	6.15	100.1	8.94
C3-S3	2019-07-11	S3	C	C3	2	20.919	279	6.16	100.1	8.933
C3-S3	2019-07-11	S3	C	C3	2.1	20.918	279	6.16	100.1	8.935
C3-S3	2019-07-11	S3	C	C3	2.2	20.919	279	6.17	100.1	8.93
C3-S3	2019-07-11	S3	C	C3	2.3	20.919	279	6.18	100.1	8.93
Lake-S3	2019-07-11	S3	Lake	Lake	0	21.054	268	6.06	98.6	8.775
Lake-S3	2019-07-11	S3	Lake	Lake	0.1	21.065	279	6.1	98.86	8.798
Lake-S3	2019-07-11	S3	Lake	Lake	0.9	21.071	279	6.11	98.9	8.8
Lake-S3	2019-07-11	S3	Lake	Lake	1	21.072	280	6.12	98.9	8.8
Lake-S3	2019-07-11	S3	Lake	Lake	1.1	21.051	279	6.14	98.95	8.805
Lake-S3	2019-07-11	S3	Lake	Lake	1.2	21.047	279	6.15	99.18	8.828
Lake-S3	2019-07-11	S3	Lake	Lake	1.3	21.034	279	6.16	99.53	8.86
Lake-S3	2019-07-11	S3	Lake	Lake	1.4	21.018	279	6.18	100	8.9
Lake-S3	2019-07-11	S3	Lake	Lake	1.5	21.006	278	6.19	100.6	8.963
Lake-S3	2019-07-11	S3	Lake	Lake	1.6	20.994	278	6.19	101.4	9.035
Lake-S3	2019-07-11	S3	Lake	Lake	2.6	20.99	278	6.2	101.9	9.08
Lake-S3	2019-07-11	S3	Lake	Lake	2.8	20.986	278	6.2	102.2	9.11
Lake-S3	2019-07-11	S3	Lake	Lake	2.9	20.984	278	6.2	102.6	9.14
H1-S3	2019-07-11	S3	H	H1	0	20.948	278	6.04	98.79	8.811
H1-S3	2019-07-11	S3	H	H1	0.1	20.981	278	6.04	98.57	8.786
H1-S3	2019-07-11	S3	H	H1	0.2	21.003	271	6.06	98.36	8.764
H1-S3	2019-07-11	S3	H	H1	0.3	21.014	279	6.11	98.32	8.754
H1-S3	2019-07-11	S3	H	H1	0.4	21.016	279	6.14	98.3	8.75
H1-S3	2019-07-11	S3	H	H1	0.5	21.02	279	6.15	98.3	8.75
H1-S3	2019-07-11	S3	H	H1	0.6	21.017	279	6.16	98.3	8.75
H1-S3	2019-07-11	S3	H	H1	0.7	21.015	280	6.17	98.3	8.75
H1-S3	2019-07-11	S3	H	H1	0.8	21.009	280	6.18	98.3	8.75
H1-S3	2019-07-11	S3	H	H1	0.9	21.007	279	6.19	98.3	8.75
H1-S3	2019-07-11	S3	H	H1	1.6	21.001	279	6.2	98.3	8.75
H1-S3	2019-07-11	S3	H	H1	1.7	20.986	280	6.21	98.2	8.75
H1-S3	2019-07-11	S3	H	H1	1.8	20.988	279	6.23	98.2	8.75
H1-S3	2019-07-11	S3	H	H1	1.9	20.983	280	6.25	98.17	8.75
H1-S3	2019-07-11	S3	H	H1	2	20.982	279	6.26	98.1	8.749
H1-S3	2019-07-11	S3	H	H1	2.1	20.98	280	6.27	98.1	8.74
H1-S3	2019-07-11	S3	H	H1	2.2	20.979	280	6.28	98.1	8.74
H1-S3	2019-07-11	S3	H	H1	2.3	20.979	280	6.28	98.06	8.74
H1-S3	2019-07-11	S3	H	H1	2.4	20.978	280	6.28	98	8.74
H2-S3	2019-07-11	S3	H	H2	0.1	21.009	279	6.2	98.51	8.777
H2-S3	2019-07-11	S3	H	H2	0.2	21.01	279	6.23	98.88	8.808
H2-S3	2019-07-11	S3	H	H2	0.3	21.011	279	6.25	99	8.81
H2-S3	2019-07-11	S3	H	H2	0.4	21.007	279	6.27	99	8.81
H2-S3	2019-07-11	S3	H	H2	0.5	21.005	279	6.29	99	8.81
H2-S3	2019-07-11	S3	H	H2	0.6	21.002	279	6.29	99	8.82
H2-S3	2019-07-11	S3	H	H2	0.7	20.999	279	6.3	99	8.82
H2-S3	2019-07-11	S3	H	H2	0.8	20.994	279	6.29	99	8.82
H2-S3	2019-07-11	S3	H	H2	0.9	20.985	279	6.3	99	8.82
H2-S3	2019-07-11	S3	H	H2	1	20.978	279	6.31	99	8.82
H2-S3	2019-07-11	S3	H	H2	1.1	20.976	279	6.32	99	8.82
H2-S3	2019-07-11	S3	H	H2	1.9	20.973	279	6.33	99	8.82
H2-S3	2019-07-11	S3	H	H2	2	20.972	279	6.35	98.92	8.82
H2-S3	2019-07-11	S3	H	H2	2.1	20.973	279	6.36	98.9	8.82
H2-S3	2019-07-11	S3	H	H2	2.2	20.972	279	6.37	98.9	8.82
H2-S3	2019-07-11	S3	H	H2	2.3	20.971	279	6.38	98.9	8.812
H2-S3	2019-07-11	S3	H	H2	2.4	20.969	279	6.38	98.9	8.81
H3-S3	2019-07-11	S3	H	H3	0	20.892	278	6.26	99.15	8.853
H3-S3	2019-07-11	S3	H	H3	0.1	20.951	278	6.25	98.96	8.825
H3-S3	2019-07-11	S3	H	H3	0.2	20.978	269	6.23	98.66	8.793
H3-S3	2019-07-11	S3	H	H3	0.3	20.992	279	6.28	98.6	8.78
H3-S3	2019-07-11	S3	H	H3	0.4	20.992	279	6.29	98.6	8.78
H3-S3	2019-07-11	S3	H	H3	0.5	20.989	279	6.31	98.6	8.78
H3-S3	2019-07-11	S3	H	H3	0.6	20.987	279	6.31	98.57	8.78
H3-S3	2019-07-11	S3	H	H3	0.7	20.99	279	6.32	98.5	8.78
H3-S3	2019-07-11	S3	H	H3	0.8	20.988	279	6.33	98.5	8.78
H3-S3	2019-07-11	S3	H	H3	0.9	20.986	279	6.33	98.5	8.78
H3-S3	2019-07-11	S3	H	H3	1	20.987	279	6.34	98.5	8.78
H3-S3	2019-07-11	S3	H	H3	1.1	20.989	279	6.35	98.5	8.78
H3-S3	2019-07-11	S3	H	H3	1.2	20.99	279	6.36	98.5	8.78
H3-S3	2019-07-11	S3	H	H3	1.3	20.99	279	6.37	98.5	8.773
H3-S3	2019-07-11	S3	H	H3	1.4	20.99	279	6.39	98.42	8.77
H3-S3	2019-07-11	S3	H	H3	1.5	20.99	279	6.4	98.4	8.77
H3-S3	2019-07-11	S3	H	H3	1.6	20.99	279	6.41	98.4	8.77
H3-S3	2019-07-11	S3	H	H3	2.3	20.99	279	6.4	98.4	8.77
H3-S3	2019-07-11	S3	H	H3	2.4	20.989	279	6.41	98.4	8.77
H3-S3	2019-07-11	S3	H	H3	2.5	20.99	279	6.42	98.4	8.77
H3-S3	2019-07-11	S3	H	H3	2.6	20.989	279	6.43	98.34	8.761
Lake-S3	2019-07-11	S3	Lake	Lake	0	21.021	279	6.37	98.12	8.744
Lake-S3	2019-07-11	S3	Lake	Lake	0.1	21.037	279	6.38	98.18	8.741
Lake-S3	2019-07-11	S3	Lake	Lake	0.2	21.035	279	6.4	99.06	8.82
Lake-S3	2019-07-11	S3	Lake	Lake	0.3	21.031	279	6.42	99.55	8.865
Lake-S3	2019-07-11	S3	Lake	Lake	1	21.03	279	6.42	99.8	8.89
Lake-S3	2019-07-11	S3	Lake	Lake	1.1	21.032	279	6.42	100.03	8.91
Lake-S3	2019-07-11	S3	Lake	Lake	1.2	21.036	279	6.43	100.46	8.94
Lake-S3	2019-07-11	S3	Lake	Lake	1.3	21.033	279	6.44	100.6	8.953
Lake-S3	2019-07-11	S3	Lake	Lake	1.4	21.032	279	6.45	100.6	8.954
Lake-S3	2019-07-11	S3	Lake	Lake	1.5	21.031	279	6.46	100.79	8.974
Lake-S3	2019-07-11	S3	Lake	Lake	1.6	21.019	279	6.47	101.04	9
Lake-S3	2019-07-11	S3	Lake	Lake	1.7	20.984	278	6.49	101.68	9.06
Lake-S3	2019-07-11	S3	Lake	Lake	1.8	20.982	278	6.49	102.65	9.145
Lake-S3	2019-07-11	S3	Lake	Lake	1.9	20.981	278	6.49	103.63	9.237
Lake-S3	2019-07-11	S3	Lake	Lake	2	20.988	278	6.49	104.5	9.315
Lake-S3	2019-07-11	S3	Lake	Lake	2.1	20.994	278	6.49	104.95	9.35
Lake-S3	2019-07-11	S3	Lake	Lake	2.8	20.991	278	6.49	105.1	9.36
Lake-S3	2019-07-11	S3	Lake	Lake	2.9	20.989	278	6.5	105.13	9.37
Lake-S3	2019-07-11	S3	Lake	Lake	3	20.977	278	6.5	105.2	9.377
Lake-S3	2019-07-11	S3	Lake	Lake	3.1	20.96	278	6.52	105.38	9.396
Lake-S3	2019-07-11	S3	Lake	Lake	3.2	20.953	278	6.53	105.75	9.428
Lake-S3	2019-07-11	S3	Lake	Lake	3.3	20.913	278	6.53	106.16	9.47
Lake-S3	2019-07-11	S3	Lake	Lake	3.4	20.803	278	6.53	106.5	9.52
Lake-S3	2019-07-11	S3	Lake	Lake	3.5	20.742	277	6.54	106.75	9.565
M1-S3	2019-07-11	S3	M	M1	0	20.934	280	5.97	96.81	8.641
M1-S3	2019-07-11	S3	M	M1	0.1	20.991	280	6.03	96.9	8.634
M1-S3	2019-07-11	S3	M	M1	0.2	20.992	280	6.05	96.9	8.64
M1-S3	2019-07-11	S3	M	M1	0.3	20.991	280	6.07	96.9	8.64
M1-S3	2019-07-11	S3	M	M1	0.4	20.989	280	6.08	96.9	8.64
M1-S3	2019-07-11	S3	M	M1	0.5	20.988	280	6.09	96.9	8.633
M1-S3	2019-07-11	S3	M	M1	0.6	20.989	280	6.1	96.9	8.63
M1-S3	2019-07-11	S3	M	M1	0.7	20.99	280	6.1	96.83	8.63
M1-S3	2019-07-11	S3	M	M1	0.8	20.987	280	6.11	96.8	8.63
M1-S3	2019-07-11	S3	M	M1	1.5	20.988	280	6.11	96.8	8.63
M1-S3	2019-07-11	S3	M	M1	1.6	20.988	280	6.12	96.8	8.625
M1-S3	2019-07-11	S3	M	M1	1.7	20.989	280	6.13	96.78	8.62
M1-S3	2019-07-11	S3	M	M1	1.8	20.987	280	6.14	96.7	8.62
M1-S3	2019-07-11	S3	M	M1	1.9	20.985	280	6.15	96.7	8.62
M1-S3	2019-07-11	S3	M	M1	2	20.986	280	6.17	96.7	8.62
M1-S3	2019-07-11	S3	M	M1	2.1	20.987	280	6.18	96.7	8.616
M1-S3	2019-07-11	S3	M	M1	2.2	20.986	280	6.19	96.7	8.612
M1-S3	2019-07-11	S3	M	M1	2.3	20.984	280	6.2	96.6	8.61
M2-S3	2019-07-11	S3	M	M2	0	20.932	278	6.01	100.43	8.96
M2-S3	2019-07-11	S3	M	M2	0.1	20.967	278	6.03	100.22	8.935
M2-S3	2019-07-11	S3	M	M2	0.2	20.982	279	6.05	100.2	8.93
M2-S3	2019-07-11	S3	M	M2	0.3	20.982	279	6.07	100.08	8.918
M2-S3	2019-07-11	S3	M	M2	0.4	20.985	279	6.13	100	8.91
M2-S3	2019-07-11	S3	M	M2	0.5	20.984	279	6.15	100	8.91
M2-S3	2019-07-11	S3	M	M2	1.2	20.982	279	6.16	100	8.91
M2-S3	2019-07-11	S3	M	M2	1.3	20.982	279	6.17	100	8.91
M2-S3	2019-07-11	S3	M	M2	1.4	20.98	279	6.17	100	8.91
M2-S3	2019-07-11	S3	M	M2	1.5	20.976	279	6.19	100	8.91
M2-S3	2019-07-11	S3	M	M2	1.6	20.96	279	6.21	99.92	8.91
M2-S3	2019-07-11	S3	M	M2	1.7	20.961	279	6.21	99.9	8.91
M2-S3	2019-07-11	S3	M	M2	1.8	20.956	279	6.23	99.9	8.91
M2-S3	2019-07-11	S3	M	M2	1.9	20.953	279	6.25	99.9	8.905
M2-S3	2019-07-11	S3	M	M2	2.6	20.951	279	6.26	99.8	8.9
M2-S3	2019-07-11	S3	M	M2	2.7	20.95	279	6.26	99.8	8.9
M3-S3	2019-07-11	S3	M	M3	0.1	20.989	279	6.17	99	8.823
M3-S3	2019-07-11	S3	M	M3	0.2	20.988	279	6.19	99.4	8.857
M3-S3	2019-07-11	S3	M	M3	0.3	20.986	279	6.21	99.5	8.86
M3-S3	2019-07-11	S3	M	M3	0.4	20.988	279	6.23	99.5	8.86
M3-S3	2019-07-11	S3	M	M3	0.5	20.986	279	6.23	99.5	8.86
M3-S3	2019-07-11	S3	M	M3	0.6	20.985	279	6.24	99.43	8.86
M3-S3	2019-07-11	S3	M	M3	0.7	20.984	279	6.24	99.4	8.86
M3-S3	2019-07-11	S3	M	M3	0.8	20.987	279	6.25	99.4	8.86
M3-S3	2019-07-11	S3	M	M3	0.9	20.985	279	6.26	99.4	8.86
M3-S3	2019-07-11	S3	M	M3	1	20.984	279	6.26	99.4	8.86
M3-S3	2019-07-11	S3	M	M3	1.1	20.982	279	6.26	99.4	8.86
M3-S3	2019-07-11	S3	M	M3	1.2	20.977	279	6.27	99.4	8.86
M3-S3	2019-07-11	S3	M	M3	1.3	20.973	279	6.28	99.4	8.86
M3-S3	2019-07-11	S3	M	M3	1.4	20.968	279	6.29	99.4	8.86
M3-S3	2019-07-11	S3	M	M3	1.5	20.966	279	6.3	99.4	8.86
M3-S3	2019-07-11	S3	M	M3	1.6	20.968	279	6.3	99.4	8.86
M3-S3	2019-07-11	S3	M	M3	1.7	20.966	279	6.31	99.4	8.86
M3-S3	2019-07-11	S3	M	M3	1.8	20.966	279	6.32	99.4	8.863
M3-S3	2019-07-11	S3	M	M3	1.9	20.964	279	6.33	99.4	8.86
M3-S3	2019-07-11	S3	M	M3	2	20.963	279	6.33	99.4	8.86
M3-S3	2019-07-11	S3	M	M3	2.7	20.964	279	6.34	99.4	8.86
M3-S3	2019-07-11	S3	M	M3	2.8	20.963	279	6.34	99.4	8.86
M3-S3	2019-07-11	S3	M	M3	2.9	20.964	279	6.35	99.4	8.86
Lake-S3	2019-07-11	S3	Lake	Lake	0	21.091	278	6.08	95.06	8.453
Lake-S3	2019-07-11	S3	Lake	Lake	0.1	21.052	279	6.12	95.35	8.48
Lake-S3	2019-07-11	S3	Lake	Lake	1.1	21.048	279	6.13	99.2	8.83
Lake-S3	2019-07-11	S3	Lake	Lake	1.4	21.041	279	6.14	99.6	8.87
Lake-S3	2019-07-11	S3	Lake	Lake	1.5	21.02	278	6.16	100.55	8.955
Lake-S3	2019-07-11	S3	Lake	Lake	1.6	21.006	278	6.17	101.2	9.01
Lake-S3	2019-07-11	S3	Lake	Lake	1.7	21.002	278	6.18	101.3	9.03
Lake-S3	2019-07-11	S3	Lake	Lake	1.8	21	278	6.19	102.03	9.09
Lake-S3	2019-07-11	S3	Lake	Lake	1.9	20.995	278	6.2	102.57	9.137
Lake-S3	2019-07-11	S3	Lake	Lake	2	20.991	278	6.21	102.9	9.17
Lake-S3	2019-07-11	S3	Lake	Lake	2.1	20.988	278	6.22	103.15	9.19
Lake-S3	2019-07-11	S3	Lake	Lake	2.9	20.987	278	6.23	103.3	9.21
Lake-S3	2019-07-11	S3	Lake	Lake	3	20.986	278	6.23	103.6	9.23
Lake-S3	2019-07-11	S3	Lake	Lake	3.2	20.985	278	6.24	103.8	9.25
Lake-S3	2019-07-11	S3	Lake	Lake	3.3	20.985	278	6.24	104	9.27
Lake-S3	2019-07-11	S3	Lake	Lake	3.4	20.982	278	6.25	104.1	9.28
Lake-S3	2019-07-11	S3	Lake	Lake	3.5	20.965	278	6.26	104.3	9.29
Lake-S3	2019-07-11	S3	Lake	Lake	3.6	20.916	278	6.26	104.4	9.31
Lake-S3	2019-07-11	S3	Lake	Lake	3.7	20.863	278	6.27	104.5	9.33
Lake-S3	2019-07-11	S3	Lake	Lake	3.8	20.752	278	6.28	104.7	9.365
C1-S4	2019-07-16	S4	C	C1	0.2	20.324	279	9.09	105.9	9.56
C1-S4	2019-07-16	S4	C	C1	0.3	20.273	279	9.09	105.9	9.57
C1-S4	2019-07-16	S4	C	C1	0.4	20.266	279	9.1	105.9	9.57
C1-S4	2019-07-16	S4	C	C1	0.5	20.269	279	9.1	105.9	9.57
C1-S4	2019-07-16	S4	C	C1	0.6	20.263	279	9.1	105.9	9.57
C1-S4	2019-07-16	S4	C	C1	0.7	20.259	279	9.1	105.9	9.57
C1-S4	2019-07-16	S4	C	C1	0.8	20.252	279	9.1	105.9	9.57
C1-S4	2019-07-16	S4	C	C1	0.9	20.241	279	9.1	105.9	9.57
C1-S4	2019-07-16	S4	C	C1	1	20.226	279	9.1	105.9	9.58
C1-S4	2019-07-16	S4	C	C1	1.1	20.219	279	9.11	105.9	9.58
C1-S4	2019-07-16	S4	C	C1	1.2	20.218	279	9.11	105.9	9.58
C1-S4	2019-07-16	S4	C	C1	1.3	20.222	279	9.11	105.9	9.58
C1-S4	2019-07-16	S4	C	C1	1.4	20.217	279	9.11	105.9	9.58
C1-S4	2019-07-16	S4	C	C1	1.5	20.212	279	9.11	105.8	9.58
C1-S4	2019-07-16	S4	C	C1	1.6	20.21	279	9.12	105.8	9.58
C1-S4	2019-07-16	S4	C	C1	1.7	20.208	279	9.12	105.8	9.578
C1-S4	2019-07-16	S4	C	C1	1.8	20.21	279	9.13	105.8	9.578
C1-S4	2019-07-16	S4	C	C1	1.9	20.212	279	9.13	105.8	9.576
C1-S4	2019-07-16	S4	C	C1	2	20.211	279	9.13	105.8	9.58
C1-S4	2019-07-16	S4	C	C1	2.1	20.215	279	9.13	105.8	9.58
C1-S4	2019-07-16	S4	C	C1	2.2	20.217	279	9.13	105.8	9.58
C1-S4	2019-07-16	S4	C	C1	2.3	20.219	279	9.13	105.8	9.57
C2-S4	2019-07-16	S4	C	C2	0	20.54	279	9.3	105.38	9.47
C2-S4	2019-07-16	S4	C	C2	0.1	20.411	279	9.32	105.3	9.489
C2-S4	2019-07-16	S4	C	C2	0.2	20.381	279	9.33	105.3	9.493
C2-S4	2019-07-16	S4	C	C2	1	20.285	279	9.35	105.24	9.509
C2-S4	2019-07-16	S4	C	C2	1.1	20.254	279	9.37	105.2	9.51
C2-S4	2019-07-16	S4	C	C2	1.2	20.248	279	9.38	105.2	9.51
C2-S4	2019-07-16	S4	C	C2	1.3	20.239	279	9.38	105.2	9.51
C2-S4	2019-07-16	S4	C	C2	1.4	20.234	279	9.39	105.1	9.51
C2-S4	2019-07-16	S4	C	C2	1.5	20.232	279	9.39	105.1	9.51
C2-S4	2019-07-16	S4	C	C2	1.6	20.239	279	9.39	105.1	9.51
C2-S4	2019-07-16	S4	C	C2	1.7	20.239	279	9.39	105.1	9.51
C2-S4	2019-07-16	S4	C	C2	1.8	20.22	279	9.38	105.1	9.51
C2-S4	2019-07-16	S4	C	C2	1.9	20.216	279	9.38	105.1	9.51
C2-S4	2019-07-16	S4	C	C2	2	20.215	279	9.38	105.1	9.51
C2-S4	2019-07-16	S4	C	C2	2.1	20.209	279	9.38	105.1	9.51
C2-S4	2019-07-16	S4	C	C2	2.2	20.21	279	9.39	105.1	9.51
C2-S4	2019-07-16	S4	C	C2	2.3	20.213	279	9.39	105.1	9.51
C3-S4	2019-07-16	S4	C	C3	0	20.57	279	9.43	106.4	9.555
C3-S4	2019-07-16	S4	C	C3	0.1	20.451	279	9.44	106.4	9.578
C3-S4	2019-07-16	S4	C	C3	0.2	20.42	279	9.44	106.41	9.59
C3-S4	2019-07-16	S4	C	C3	0.3	20.4	279	9.44	106.5	9.6
C3-S4	2019-07-16	S4	C	C3	0.4	20.403	279	9.45	106.5	9.6
C3-S4	2019-07-16	S4	C	C3	0.5	20.412	278	9.45	106.5	9.6
C3-S4	2019-07-16	S4	C	C3	0.6	20.42	278	9.45	106.6	9.6
C3-S4	2019-07-16	S4	C	C3	0.7	20.414	278	9.46	106.52	9.6
C3-S4	2019-07-16	S4	C	C3	0.8	20.393	279	9.46	106.5	9.6
C3-S4	2019-07-16	S4	C	C3	0.9	20.36	279	9.47	106.5	9.603
C3-S4	2019-07-16	S4	C	C3	1	20.353	278	9.47	106.5	9.61
C3-S4	2019-07-16	S4	C	C3	1.1	20.34	278	9.48	106.5	9.61
C3-S4	2019-07-16	S4	C	C3	1.2	20.332	278	9.48	106.5	9.61
C3-S4	2019-07-16	S4	C	C3	1.3	20.304	278	9.48	106.5	9.619
C3-S4	2019-07-16	S4	C	C3	1.4	20.295	278	9.48	106.4	9.611
C3-S4	2019-07-16	S4	C	C3	1.5	20.288	278	9.45	106.4	9.62
C3-S4	2019-07-16	S4	C	C3	1.6	20.286	278	9.45	106.4	9.616
C3-S4	2019-07-16	S4	C	C3	1.7	20.284	278	9.45	106.4	9.613
C3-S4	2019-07-16	S4	C	C3	1.8	20.283	278	9.45	106.4	9.619
C3-S4	2019-07-16	S4	C	C3	1.9	20.291	278	9.42	106.47	9.62
C3-S4	2019-07-16	S4	C	C3	2	20.297	278	9.41	106.5	9.62
C3-S4	2019-07-16	S4	C	C3	2.1	20.293	278	9.41	106.47	9.62
C3-S4	2019-07-16	S4	C	C3	2.2	20.29	278	9.41	106.4	9.61
C3-S4	2019-07-16	S4	C	C3	2.3	20.288	278	9.41	106.4	9.61
C3-S4	2019-07-16	S4	C	C3	2.4	20.287	278	9.41	106.4	9.61
C3-S4	2019-07-16	S4	C	C3	2.5	20.28	278	9.41	106.4	9.615
C3-S4	2019-07-16	S4	C	C3	2.6	20.277	278	9.41	106.4	9.61
Lake-S4	2019-07-16	S4	Lake	Lake	0	20.636	278	9.48	105.86	9.494
Lake-S4	2019-07-16	S4	Lake	Lake	0.1	20.535	278	9.49	105.8	9.511
Lake-S4	2019-07-16	S4	Lake	Lake	0.2	20.514	278	9.5	105.82	9.52
Lake-S4	2019-07-16	S4	Lake	Lake	0.3	20.548	278	9.5	105.9	9.52
Lake-S4	2019-07-16	S4	Lake	Lake	0.4	20.534	278	9.51	106	9.523
Lake-S4	2019-07-16	S4	Lake	Lake	0.5	20.546	278	9.51	105.98	9.528
Lake-S4	2019-07-16	S4	Lake	Lake	0.6	20.609	278	9.51	106	9.52
Lake-S4	2019-07-16	S4	Lake	Lake	0.7	20.638	278	9.5	106	9.51
Lake-S4	2019-07-16	S4	Lake	Lake	0.8	20.639	278	9.5	106	9.51
Lake-S4	2019-07-16	S4	Lake	Lake	0.9	20.637	278	9.51	105.95	9.508
Lake-S4	2019-07-16	S4	Lake	Lake	1	20.644	278	9.51	105.9	9.5
Lake-S4	2019-07-16	S4	Lake	Lake	1.1	20.627	278	9.51	105.85	9.5
Lake-S4	2019-07-16	S4	Lake	Lake	1.2	20.614	278	9.52	105.8	9.5
Lake-S4	2019-07-16	S4	Lake	Lake	1.3	20.621	278	9.52	105.8	9.5
Lake-S4	2019-07-16	S4	Lake	Lake	1.4	20.616	278	9.52	105.8	9.494
Lake-S4	2019-07-16	S4	Lake	Lake	1.5	20.51	278	9.53	105.8	9.514
Lake-S4	2019-07-16	S4	Lake	Lake	1.6	20.489	278	9.54	105.8	9.52
Lake-S4	2019-07-16	S4	Lake	Lake	1.7	20.519	278	9.54	105.9	9.527
Lake-S4	2019-07-16	S4	Lake	Lake	1.8	20.535	278	9.54	105.91	9.524
Lake-S4	2019-07-16	S4	Lake	Lake	1.9	20.491	278	9.54	105.9	9.53
Lake-S4	2019-07-16	S4	Lake	Lake	2	20.479	278	9.54	105.9	9.533
Lake-S4	2019-07-16	S4	Lake	Lake	2.1	20.47	278	9.54	106	9.54
Lake-S4	2019-07-16	S4	Lake	Lake	2.2	20.464	278	9.54	106	9.546
Lake-S4	2019-07-16	S4	Lake	Lake	2.3	20.457	278	9.54	106.07	9.55
Lake-S4	2019-07-16	S4	Lake	Lake	2.4	20.446	278	9.54	106.1	9.553
Lake-S4	2019-07-16	S4	Lake	Lake	2.5	20.447	278	9.54	106.15	9.56
Lake-S4	2019-07-16	S4	Lake	Lake	2.6	20.401	278	9.55	106.2	9.572
Lake-S4	2019-07-16	S4	Lake	Lake	2.7	20.41	278	9.55	106.2	9.571
Lake-S4	2019-07-16	S4	Lake	Lake	2.8	20.4	278	9.55	106.2	9.57
Lake-S4	2019-07-16	S4	Lake	Lake	2.9	20.389	278	9.55	106.2	9.57
Lake-S4	2019-07-16	S4	Lake	Lake	3	20.419	278	9.55	106.2	9.57
Lake-S4	2019-07-16	S4	Lake	Lake	3.1	20.415	278	9.55	106.2	9.57
Lake-S4	2019-07-16	S4	Lake	Lake	3.2	20.397	278	9.55	106.2	9.57
Lake-S4	2019-07-16	S4	Lake	Lake	3.3	20.394	278	9.55	106.15	9.57
Lake-S4	2019-07-16	S4	Lake	Lake	3.4	20.376	278	9.55	106.1	9.57
Lake-S4	2019-07-16	S4	Lake	Lake	3.5	20.375	278	9.56	106.1	9.57
Lake-S4	2019-07-16	S4	Lake	Lake	3.6	20.383	277	9.56	106.1	9.57
Lake-S4	2019-07-16	S4	Lake	Lake	3.7	20.385	278	9.56	106.1	9.57
H1-S4	2019-07-16	S4	H	H1	0	20.692	278	9.06	106.55	9.55
H1-S4	2019-07-16	S4	H	H1	0.1	20.608	278	9.05	106.6	9.568
H1-S4	2019-07-16	S4	H	H1	0.2	20.544	278	9.06	106.5	9.57
H1-S4	2019-07-16	S4	H	H1	0.3	20.529	278	9.06	106.5	9.58
H1-S4	2019-07-16	S4	H	H1	0.4	20.529	278	9.05	106.57	9.58
H1-S4	2019-07-16	S4	H	H1	0.5	20.531	278	9.05	106.6	9.58
H1-S4	2019-07-16	S4	H	H1	0.6	20.512	278	9.06	106.54	9.58
H1-S4	2019-07-16	S4	H	H1	0.7	20.479	278	9.06	106.5	9.587
H1-S4	2019-07-16	S4	H	H1	0.8	20.483	278	9.06	106.54	9.59
H1-S4	2019-07-16	S4	H	H1	0.9	20.473	278	9.06	106.6	9.59
H1-S4	2019-07-16	S4	H	H1	1	20.451	278	9.07	106.6	9.595
H1-S4	2019-07-16	S4	H	H1	1.1	20.421	278	9.07	106.55	9.6
H1-S4	2019-07-16	S4	H	H1	1.2	20.406	278	9.07	106.5	9.6
H1-S4	2019-07-16	S4	H	H1	1.3	20.393	278	9.07	106.5	9.6
H1-S4	2019-07-16	S4	H	H1	1.4	20.385	278	9.07	106.5	9.6
H1-S4	2019-07-16	S4	H	H1	1.5	20.378	277	9.08	106.5	9.6
H1-S4	2019-07-16	S4	H	H1	1.6	20.375	277	9.08	106.5	9.6
H1-S4	2019-07-16	S4	H	H1	1.7	20.373	277	9.08	106.5	9.6
H1-S4	2019-07-16	S4	H	H1	1.8	20.369	277	9.08	106.45	9.6
H1-S4	2019-07-16	S4	H	H1	1.9	20.365	277	9.08	106.4	9.6
H1-S4	2019-07-16	S4	H	H1	2	20.367	277	9.09	106.4	9.6
H1-S4	2019-07-16	S4	H	H1	2.1	20.368	277	9.09	106.4	9.6
H1-S4	2019-07-16	S4	H	H1	2.2	20.368	277	9.09	106.4	9.6
H1-S4	2019-07-16	S4	H	H1	2.3	20.367	277	9.08	106.4	9.6
H1-S4	2019-07-16	S4	H	H1	2.4	20.371	277	9.08	106.4	9.6
H2-S4	2019-07-16	S4	H	H2	0	20.878	278	8.93	106.64	9.521
H2-S4	2019-07-16	S4	H	H2	0.1	20.785	278	8.92	106.58	9.532
H2-S4	2019-07-16	S4	H	H2	0.2	20.705	278	8.93	106.5	9.54
H2-S4	2019-07-16	S4	H	H2	0.3	20.659	278	8.93	106.5	9.545
H2-S4	2019-07-16	S4	H	H2	0.4	20.553	278	8.93	106.42	9.558
H2-S4	2019-07-16	S4	H	H2	0.5	20.499	278	8.94	106.36	9.57
H2-S4	2019-07-16	S4	H	H2	0.6	20.482	278	8.95	106.38	9.572
H2-S4	2019-07-16	S4	H	H2	0.7	20.474	278	8.95	106.4	9.58
H2-S4	2019-07-16	S4	H	H2	0.8	20.451	278	8.95	106.4	9.584
H2-S4	2019-07-16	S4	H	H2	0.9	20.427	278	8.96	106.4	9.59
H2-S4	2019-07-16	S4	H	H2	1	20.427	278	8.96	106.4	9.59
H2-S4	2019-07-16	S4	H	H2	1.1	20.414	278	8.96	106.4	9.59
H2-S4	2019-07-16	S4	H	H2	1.2	20.406	278	8.97	106.4	9.59
H2-S4	2019-07-16	S4	H	H2	1.3	20.401	278	8.97	106.4	9.59
H2-S4	2019-07-16	S4	H	H2	1.4	20.397	278	8.95	106.4	9.59
H2-S4	2019-07-16	S4	H	H2	1.5	20.4	277	8.9	106.3	9.59
H2-S4	2019-07-16	S4	H	H2	1.6	20.396	277	8.86	106.3	9.59
H2-S4	2019-07-16	S4	H	H2	1.7	20.391	278	8.87	106.3	9.59
H2-S4	2019-07-16	S4	H	H2	1.8	20.384	277	8.88	106.3	9.59
H2-S4	2019-07-16	S4	H	H2	1.9	20.377	277	8.88	106.3	9.59
H2-S4	2019-07-16	S4	H	H2	2	20.369	277	8.88	106.3	9.59
H2-S4	2019-07-16	S4	H	H2	2.1	20.367	277	8.89	106.3	9.59
H2-S4	2019-07-16	S4	H	H2	2.2	20.365	277	8.89	106.3	9.59
H2-S4	2019-07-16	S4	H	H2	2.3	20.365	277	8.89	106.25	9.583
H2-S4	2019-07-16	S4	H	H2	2.4	20.367	277	8.9	106.2	9.58
H3-S4	2019-07-16	S4	H	H3	0	20.816	278	9.01	106.76	9.541
H3-S4	2019-07-16	S4	H	H3	0.1	20.658	278	9	106.64	9.563
H3-S4	2019-07-16	S4	H	H3	0.2	20.597	278	9.01	106.7	9.578
H3-S4	2019-07-16	S4	H	H3	0.3	20.565	278	9.01	106.7	9.582
H3-S4	2019-07-16	S4	H	H3	0.4	20.542	278	9.02	106.7	9.59
H3-S4	2019-07-16	S4	H	H3	0.5	20.528	278	9.02	106.7	9.59
H3-S4	2019-07-16	S4	H	H3	0.6	20.522	278	9.02	106.7	9.592
H3-S4	2019-07-16	S4	H	H3	0.7	20.506	278	9.02	106.7	9.598
H3-S4	2019-07-16	S4	H	H3	0.8	20.497	278	9.02	106.7	9.6
H3-S4	2019-07-16	S4	H	H3	0.9	20.489	277	9.02	106.7	9.6
H3-S4	2019-07-16	S4	H	H3	1	20.478	277	9.02	106.7	9.605
H3-S4	2019-07-16	S4	H	H3	1.1	20.465	277	9.02	106.7	9.61
H3-S4	2019-07-16	S4	H	H3	1.2	20.459	277	9.02	106.7	9.61
H3-S4	2019-07-16	S4	H	H3	1.3	20.45	277	9.02	106.7	9.61
H3-S4	2019-07-16	S4	H	H3	1.4	20.441	277	9.02	106.7	9.61
H3-S4	2019-07-16	S4	H	H3	1.5	20.44	277	9.02	106.7	9.61
H3-S4	2019-07-16	S4	H	H3	1.6	20.446	277	9.02	106.7	9.61
H3-S4	2019-07-16	S4	H	H3	1.7	20.447	277	9.03	106.7	9.61
H3-S4	2019-07-16	S4	H	H3	1.8	20.442	277	9.03	106.7	9.61
H3-S4	2019-07-16	S4	H	H3	1.9	20.44	277	9.03	106.7	9.61
H3-S4	2019-07-16	S4	H	H3	2	20.437	277	9.04	106.7	9.61
H3-S4	2019-07-16	S4	H	H3	2.1	20.435	277	9.04	106.68	9.61
H3-S4	2019-07-16	S4	H	H3	2.2	20.429	277	9.04	106.6	9.61
H3-S4	2019-07-16	S4	H	H3	2.3	20.429	277	9.04	106.6	9.61
H3-S4	2019-07-16	S4	H	H3	2.4	20.425	277	9.04	106.6	9.606
Lake-S4	2019-07-16	S4	Lake	Lake	0	20.88	277	9.03	106.25	9.487
Lake-S4	2019-07-16	S4	Lake	Lake	0.1	20.826	277	9.04	106.2	9.492
Lake-S4	2019-07-16	S4	Lake	Lake	0.2	20.808	277	9.05	106.2	9.496
Lake-S4	2019-07-16	S4	Lake	Lake	0.3	20.832	277	9.05	106.2	9.49
Lake-S4	2019-07-16	S4	Lake	Lake	0.4	20.759	277	9.06	106.2	9.504
Lake-S4	2019-07-16	S4	Lake	Lake	0.5	20.713	277	9.06	106.1	9.505
Lake-S4	2019-07-16	S4	Lake	Lake	0.6	20.723	277	9.06	106.1	9.505
Lake-S4	2019-07-16	S4	Lake	Lake	0.7	20.695	277	9.06	106.1	9.51
Lake-S4	2019-07-16	S4	Lake	Lake	0.8	20.701	277	9.06	106.2	9.515
Lake-S4	2019-07-16	S4	Lake	Lake	0.9	20.74	277	9.06	106.2	9.51
Lake-S4	2019-07-16	S4	Lake	Lake	1	20.75	277	9.07	106.2	9.51
Lake-S4	2019-07-16	S4	Lake	Lake	1.1	20.776	277	9.07	106.2	9.506
Lake-S4	2019-07-16	S4	Lake	Lake	1.2	20.786	277	9.07	106.18	9.492
Lake-S4	2019-07-16	S4	Lake	Lake	1.3	20.659	277	9.08	106.1	9.515
Lake-S4	2019-07-16	S4	Lake	Lake	1.4	20.649	277	9.08	106.1	9.517
Lake-S4	2019-07-16	S4	Lake	Lake	1.5	20.63	277	9.09	106.16	9.526
Lake-S4	2019-07-16	S4	Lake	Lake	1.6	20.613	277	9.09	106.2	9.53
Lake-S4	2019-07-16	S4	Lake	Lake	1.7	20.577	277	9.09	106.2	9.538
Lake-S4	2019-07-16	S4	Lake	Lake	1.8	20.558	277	9.09	106.2	9.54
Lake-S4	2019-07-16	S4	Lake	Lake	1.9	20.553	277	9.1	106.2	9.545
Lake-S4	2019-07-16	S4	Lake	Lake	2	20.549	277	9.1	106.2	9.55
Lake-S4	2019-07-16	S4	Lake	Lake	2.1	20.603	277	9.1	106.24	9.547
Lake-S4	2019-07-16	S4	Lake	Lake	2.2	20.736	277	9.1	106.3	9.518
Lake-S4	2019-07-16	S4	Lake	Lake	2.3	20.641	277	9.1	106.2	9.522
Lake-S4	2019-07-16	S4	Lake	Lake	2.4	20.56	277	9.11	106.02	9.53
Lake-S4	2019-07-16	S4	Lake	Lake	2.5	20.55	277	9.11	106	9.526
Lake-S4	2019-07-16	S4	Lake	Lake	2.6	20.527	277	9.11	106	9.53
Lake-S4	2019-07-16	S4	Lake	Lake	2.7	20.514	277	9.11	105.92	9.528
Lake-S4	2019-07-16	S4	Lake	Lake	2.8	20.51	277	9.12	105.83	9.52
Lake-S4	2019-07-16	S4	Lake	Lake	2.9	20.512	277	9.12	105.72	9.51
Lake-S4	2019-07-16	S4	Lake	Lake	3	20.517	277	9.12	105.7	9.5
Lake-S4	2019-07-16	S4	Lake	Lake	3.1	20.516	277	9.12	105.7	9.5
Lake-S4	2019-07-16	S4	Lake	Lake	3.2	20.514	277	9.13	105.7	9.506
Lake-S4	2019-07-16	S4	Lake	Lake	3.3	20.51	277	9.13	105.7	9.51
Lake-S4	2019-07-16	S4	Lake	Lake	3.4	20.509	277	9.13	105.7	9.51
M1-S4	2019-07-16	S4	M	M1	0	20.612	279	9.33	106.03	9.516
M1-S4	2019-07-16	S4	M	M1	0.1	20.489	279	9.32	105.91	9.53
M1-S4	2019-07-16	S4	M	M1	0.2	20.444	278	9.32	105.9	9.536
M1-S4	2019-07-16	S4	M	M1	0.3	20.41	278	9.3	105.9	9.54
M1-S4	2019-07-16	S4	M	M1	0.4	20.396	278	9.3	105.9	9.542
M1-S4	2019-07-16	S4	M	M1	0.5	20.395	278	9.3	105.9	9.55
M1-S4	2019-07-16	S4	M	M1	0.6	20.384	278	9.29	105.9	9.55
M1-S4	2019-07-16	S4	M	M1	0.7	20.362	278	9.29	105.9	9.554
M1-S4	2019-07-16	S4	M	M1	0.8	20.363	278	9.29	105.9	9.556
M1-S4	2019-07-16	S4	M	M1	0.9	20.37	278	9.29	105.9	9.551
M1-S4	2019-07-16	S4	M	M1	1	20.372	278	9.29	105.9	9.55
M1-S4	2019-07-16	S4	M	M1	1.1	20.338	278	9.27	105.85	9.55
M1-S4	2019-07-16	S4	M	M1	1.2	20.32	278	9.22	105.8	9.552
M1-S4	2019-07-16	S4	M	M1	1.3	20.317	278	9.19	105.8	9.55
M1-S4	2019-07-16	S4	M	M1	1.4	20.312	278	9.19	105.8	9.55
M1-S4	2019-07-16	S4	M	M1	1.5	20.311	278	9.19	105.8	9.55
M1-S4	2019-07-16	S4	M	M1	1.6	20.311	278	9.19	105.8	9.55
M1-S4	2019-07-16	S4	M	M1	1.7	20.3	278	9.18	105.8	9.55
M1-S4	2019-07-16	S4	M	M1	1.8	20.294	278	9.18	105.72	9.55
M1-S4	2019-07-16	S4	M	M1	1.9	20.288	278	9.19	105.7	9.55
M1-S4	2019-07-16	S4	M	M1	2	20.285	278	9.18	105.7	9.55
M1-S4	2019-07-16	S4	M	M1	2.1	20.285	278	9.18	105.7	9.55
M1-S4	2019-07-16	S4	M	M1	2.2	20.284	278	9.18	105.7	9.55
M1-S4	2019-07-16	S4	M	M1	2.3	20.283	278	9.17	105.7	9.55
M1-S4	2019-07-16	S4	M	M1	2.4	20.284	278	9.17	105.7	9.55
M2-S4	2019-07-16	S4	M	M2	0	20.621	278	9.2	105.94	9.508
M2-S4	2019-07-16	S4	M	M2	0.1	20.598	278	9.18	106.51	9.564
M2-S4	2019-07-16	S4	M	M2	0.2	20.544	278	9.17	106.6	9.58
M2-S4	2019-07-16	S4	M	M2	0.3	20.522	278	9.17	106.6	9.583
M2-S4	2019-07-16	S4	M	M2	0.4	20.504	278	9.17	106.51	9.58
M2-S4	2019-07-16	S4	M	M2	0.5	20.461	278	9.18	106.5	9.59
M2-S4	2019-07-16	S4	M	M2	0.6	20.451	278	9.18	106.5	9.59
M2-S4	2019-07-16	S4	M	M2	0.7	20.44	278	9.18	106.5	9.59
M2-S4	2019-07-16	S4	M	M2	0.8	20.426	278	9.18	106.5	9.599
M2-S4	2019-07-16	S4	M	M2	0.9	20.418	278	9.18	106.5	9.6
M2-S4	2019-07-16	S4	M	M2	1	20.408	278	9.19	106.5	9.6
M2-S4	2019-07-16	S4	M	M2	1.1	20.404	278	9.19	106.51	9.6
M2-S4	2019-07-16	S4	M	M2	1.2	20.376	278	9.2	106.5	9.606
M2-S4	2019-07-16	S4	M	M2	1.3	20.342	278	9.2	106.5	9.61
M2-S4	2019-07-16	S4	M	M2	1.4	20.315	278	9.2	106.5	9.616
M2-S4	2019-07-16	S4	M	M2	1.5	20.304	278	9.21	106.5	9.62
M2-S4	2019-07-16	S4	M	M2	1.6	20.303	278	9.21	106.5	9.62
M2-S4	2019-07-16	S4	M	M2	1.7	20.301	278	9.21	106.5	9.62
M2-S4	2019-07-16	S4	M	M2	1.8	20.301	278	9.21	106.5	9.62
M2-S4	2019-07-16	S4	M	M2	1.9	20.303	278	9.21	106.5	9.62
M2-S4	2019-07-16	S4	M	M2	2	20.302	278	9.22	106.5	9.62
M2-S4	2019-07-16	S4	M	M2	2.1	20.306	278	9.21	106.5	9.618
M2-S4	2019-07-16	S4	M	M2	2.2	20.308	278	9.21	106.44	9.61
M2-S4	2019-07-16	S4	M	M2	2.3	20.305	278	9.21	106.4	9.61
M2-S4	2019-07-16	S4	M	M2	2.4	20.305	278	9.21	106.4	9.61
M3-S4	2019-07-16	S4	M	M3	0	20.7	278	9.14	106.7	9.559
M3-S4	2019-07-16	S4	M	M3	0.1	20.664	278	9.14	106.7	9.57
M3-S4	2019-07-16	S4	M	M3	0.2	20.645	278	9.14	106.7	9.573
M3-S4	2019-07-16	S4	M	M3	0.3	20.625	278	9.14	106.7	9.58
M3-S4	2019-07-16	S4	M	M3	0.4	20.613	278	9.14	106.7	9.58
M3-S4	2019-07-16	S4	M	M3	0.5	20.547	278	9.14	106.7	9.589
M3-S4	2019-07-16	S4	M	M3	0.6	20.524	278	9.14	106.7	9.593
M3-S4	2019-07-16	S4	M	M3	0.7	20.519	278	9.15	106.7	9.6
M3-S4	2019-07-16	S4	M	M3	0.8	20.51	278	9.15	106.7	9.6
M3-S4	2019-07-16	S4	M	M3	0.9	20.5	278	9.15	106.7	9.6
M3-S4	2019-07-16	S4	M	M3	1	20.497	278	9.15	106.7	9.6
M3-S4	2019-07-16	S4	M	M3	1.1	20.487	278	9.15	106.7	9.6
M3-S4	2019-07-16	S4	M	M3	1.2	20.476	278	9.15	106.68	9.6
M3-S4	2019-07-16	S4	M	M3	1.3	20.46	278	9.16	106.6	9.6
M3-S4	2019-07-16	S4	M	M3	1.4	20.452	278	9.16	106.6	9.6
M3-S4	2019-07-16	S4	M	M3	1.5	20.41	278	9.16	106.57	9.6
M3-S4	2019-07-16	S4	M	M3	1.6	20.395	278	9.16	106.5	9.6
M3-S4	2019-07-16	S4	M	M3	1.7	20.395	278	9.16	106.55	9.605
M3-S4	2019-07-16	S4	M	M3	1.8	20.385	278	9.17	106.5	9.61
M3-S4	2019-07-16	S4	M	M3	1.9	20.38	278	9.17	106.5	9.603
M3-S4	2019-07-16	S4	M	M3	2	20.378	278	9.17	106.5	9.603
M3-S4	2019-07-16	S4	M	M3	2.1	20.378	278	9.17	106.5	9.607
M3-S4	2019-07-16	S4	M	M3	2.2	20.375	278	9.17	106.5	9.6
M3-S4	2019-07-16	S4	M	M3	2.3	20.375	278	9.17	106.5	9.6
M3-S4	2019-07-16	S4	M	M3	2.4	20.376	278	9.17	106.5	9.6
Lake-S4	2019-07-16	S4	Lake	Lake	0	21.083	243	9.01	103.93	9.247
Lake-S4	2019-07-16	S4	Lake	Lake	0.1	21.06	278	9.05	104.9	9.331
Lake-S4	2019-07-16	S4	Lake	Lake	0.2	20.905	278	9.06	105.38	9.402
Lake-S4	2019-07-16	S4	Lake	Lake	0.3	20.825	278	9.07	105.6	9.434
Lake-S4	2019-07-16	S4	Lake	Lake	0.4	20.845	277	9.08	105.67	9.45
Lake-S4	2019-07-16	S4	Lake	Lake	0.5	20.793	277	9.08	105.78	9.454
Lake-S4	2019-07-16	S4	Lake	Lake	0.6	20.716	277	9.08	105.78	9.478
Lake-S4	2019-07-16	S4	Lake	Lake	0.7	20.748	277	9.09	105.8	9.47
Lake-S4	2019-07-16	S4	Lake	Lake	0.8	20.755	277	9.09	105.8	9.47
Lake-S4	2019-07-16	S4	Lake	Lake	0.9	20.767	277	9.09	105.85	9.473
Lake-S4	2019-07-16	S4	Lake	Lake	1	20.77	277	9.09	105.9	9.478
Lake-S4	2019-07-16	S4	Lake	Lake	1.1	20.768	277	9.09	105.9	9.48
Lake-S4	2019-07-16	S4	Lake	Lake	1.2	20.779	277	9.1	105.9	9.48
Lake-S4	2019-07-16	S4	Lake	Lake	1.3	20.793	277	9.1	105.9	9.476
Lake-S4	2019-07-16	S4	Lake	Lake	1.4	20.763	277	9.1	105.9	9.48
Lake-S4	2019-07-16	S4	Lake	Lake	1.5	20.708	277	9.1	105.82	9.48
Lake-S4	2019-07-16	S4	Lake	Lake	1.6	20.691	277	9.05	105.9	9.49
Lake-S4	2019-07-16	S4	Lake	Lake	1.7	20.648	277	8.99	105.9	9.497
Lake-S4	2019-07-16	S4	Lake	Lake	1.8	20.65	277	9.01	105.9	9.5
Lake-S4	2019-07-16	S4	Lake	Lake	1.9	20.63	277	9.03	105.9	9.503
Lake-S4	2019-07-16	S4	Lake	Lake	2	20.607	277	9.04	105.94	9.512
Lake-S4	2019-07-16	S4	Lake	Lake	2.1	20.586	277	9.04	106	9.515
Lake-S4	2019-07-16	S4	Lake	Lake	2.2	20.535	277	9.05	106	9.526
Lake-S4	2019-07-16	S4	Lake	Lake	2.3	20.513	277	9.07	106	9.54
Lake-S4	2019-07-16	S4	Lake	Lake	2.4	20.535	277	9.08	106.1	9.54
Lake-S4	2019-07-16	S4	Lake	Lake	2.5	20.509	277	9.1	106.1	9.545
Lake-S4	2019-07-16	S4	Lake	Lake	2.6	20.497	277	9.1	106.2	9.55
Lake-S4	2019-07-16	S4	Lake	Lake	2.7	20.493	277	9.09	106.15	9.55
Lake-S4	2019-07-16	S4	Lake	Lake	2.8	20.485	277	9.08	106.2	9.55
Lake-S4	2019-07-16	S4	Lake	Lake	2.9	20.478	277	9.08	106.2	9.558
Lake-S4	2019-07-16	S4	Lake	Lake	3	20.467	277	9.07	106.2	9.56
Lake-S4	2019-07-16	S4	Lake	Lake	3.1	20.462	277	9.07	106.2	9.56
Lake-S4	2019-07-16	S4	Lake	Lake	3.2	20.432	277	9.08	106.2	9.565
Lake-S4	2019-07-16	S4	Lake	Lake	3.3	20.432	277	9.08	106.2	9.56
Lake-S4	2019-07-16	S4	Lake	Lake	3.4	20.435	277	9.08	106.2	9.56
C1-S5	2019-07-18	S5	C	C1	0.3	20.261	277	9.63	106.53	9.63
C1-S5	2019-07-18	S5	C	C1	0.4	20.242	277	9.64	106.45	9.625
C1-S5	2019-07-18	S5	C	C1	1.2	20.228	277	9.64	106.4	9.62
C1-S5	2019-07-18	S5	C	C1	1.3	20.221	277	9.64	106.4	9.62
C1-S5	2019-07-18	S5	C	C1	1.4	20.209	277	9.64	106.33	9.62
C1-S5	2019-07-18	S5	C	C1	1.5	20.194	277	9.65	106.3	9.62
C1-S5	2019-07-18	S5	C	C1	1.6	20.181	277	9.65	106.23	9.62
C1-S5	2019-07-18	S5	C	C1	1.7	20.167	277	9.66	106.2	9.618
C1-S5	2019-07-18	S5	C	C1	1.8	20.159	277	9.67	106.15	9.613
C1-S5	2019-07-18	S5	C	C1	1.9	20.147	277	9.67	106.1	9.61
C1-S5	2019-07-18	S5	C	C1	2	20.125	277	9.68	106.1	9.61
C1-S5	2019-07-18	S5	C	C1	2.7	20.104	277	9.69	106.05	9.61
C1-S5	2019-07-18	S5	C	C1	2.8	20.104	277	9.7	106	9.61
C2-S5	2019-07-18	S5	C	C2	0	20.334	277	9.7	105.63	9.54
C2-S5	2019-07-18	S5	C	C2	0.1	20.342	277	9.7	105.7	9.54
C2-S5	2019-07-18	S5	C	C2	0.2	20.323	277	9.71	105.7	9.546
C2-S5	2019-07-18	S5	C	C2	0.3	20.314	277	9.71	105.7	9.543
C2-S5	2019-07-18	S5	C	C2	0.4	20.304	277	9.72	105.7	9.54
C2-S5	2019-07-18	S5	C	C2	0.5	20.305	277	9.73	105.6	9.54
C2-S5	2019-07-18	S5	C	C2	0.6	20.295	277	9.73	105.6	9.54
C2-S5	2019-07-18	S5	C	C2	0.7	20.283	277	9.73	105.58	9.54
C2-S5	2019-07-18	S5	C	C2	0.8	20.279	277	9.74	105.5	9.538
C2-S5	2019-07-18	S5	C	C2	0.9	20.283	277	9.74	105.5	9.53
C2-S5	2019-07-18	S5	C	C2	1	20.278	277	9.74	105.5	9.53
C2-S5	2019-07-18	S5	C	C2	1.1	20.27	277	9.74	105.5	9.53
C2-S5	2019-07-18	S5	C	C2	1.2	20.261	277	9.75	105.45	9.53
C2-S5	2019-07-18	S5	C	C2	1.3	20.222	277	9.76	105.4	9.533
C2-S5	2019-07-18	S5	C	C2	1.4	20.205	277	9.75	105.32	9.53
C2-S5	2019-07-18	S5	C	C2	1.5	20.195	277	9.76	105.23	9.524
C2-S5	2019-07-18	S5	C	C2	1.6	20.169	277	9.76	105.13	9.52
C2-S5	2019-07-18	S5	C	C2	1.7	20.168	277	9.76	105.1	9.514
C2-S5	2019-07-18	S5	C	C2	1.8	20.169	277	9.77	105.08	9.51
C2-S5	2019-07-18	S5	C	C2	1.9	20.155	277	9.77	105	9.51
C2-S5	2019-07-18	S5	C	C2	2	20.148	277	9.78	105	9.51
C2-S5	2019-07-18	S5	C	C2	2.1	20.146	277	9.78	104.92	9.51
C2-S5	2019-07-18	S5	C	C2	2.2	20.139	277	9.78	104.9	9.51
C2-S5	2019-07-18	S5	C	C2	2.3	20.135	277	9.78	104.9	9.504
C2-S5	2019-07-18	S5	C	C2	2.4	20.134	277	9.78	104.88	9.5
C2-S5	2019-07-18	S5	C	C2	2.5	20.135	277	9.79	104.8	9.5
C3-S5	2019-07-18	S5	C	C3	0.4	20.303	277	9.66	107.11	9.67
C3-S5	2019-07-18	S5	C	C3	0.5	20.276	277	9.67	107	9.67
C3-S5	2019-07-18	S5	C	C3	0.6	20.254	277	9.67	106.96	9.67
C3-S5	2019-07-18	S5	C	C3	0.7	20.247	277	9.68	106.9	9.67
C3-S5	2019-07-18	S5	C	C3	0.8	20.248	277	9.68	106.9	9.67
C3-S5	2019-07-18	S5	C	C3	0.9	20.243	277	9.69	106.9	9.663
C3-S5	2019-07-18	S5	C	C3	1	20.231	277	9.69	106.88	9.66
C3-S5	2019-07-18	S5	C	C3	1.1	20.215	277	9.69	106.8	9.66
C3-S5	2019-07-18	S5	C	C3	1.2	20.21	277	9.7	106.8	9.66
C3-S5	2019-07-18	S5	C	C3	1.3	20.207	277	9.72	106.8	9.66
C3-S5	2019-07-18	S5	C	C3	1.4	20.204	277	9.72	106.8	9.66
C3-S5	2019-07-18	S5	C	C3	1.5	20.201	277	9.7	106.78	9.66
C3-S5	2019-07-18	S5	C	C3	1.6	20.196	277	9.68	106.7	9.66
C3-S5	2019-07-18	S5	C	C3	1.7	20.189	277	9.66	106.7	9.66
C3-S5	2019-07-18	S5	C	C3	1.8	20.187	277	9.67	106.7	9.66
C3-S5	2019-07-18	S5	C	C3	1.9	20.184	277	9.7	106.7	9.66
C3-S5	2019-07-18	S5	C	C3	2	20.176	277	9.72	106.63	9.66
C3-S5	2019-07-18	S5	C	C3	2.1	20.166	277	9.75	106.6	9.66
C3-S5	2019-07-18	S5	C	C3	2.2	20.158	277	9.77	106.6	9.655
C3-S5	2019-07-18	S5	C	C3	2.3	20.139	277	9.69	106.55	9.65
C3-S5	2019-07-18	S5	C	C3	2.4	20.119	277	9.3	106.45	9.65
C3-S5	2019-07-18	S5	C	C3	2.5	20.122	277	9.23	106.35	9.64
C3-S5	2019-07-18	S5	C	C3	2.6	20.123	277	9.15	106.27	9.63
Lake-S5	2019-07-18	S5	Lake	Lake	0	20.702	275	8.84	106.9	9.63
Lake-S5	2019-07-18	S5	Lake	Lake	0.1	20.71	276	8.85	107.53	9.63
Lake-S5	2019-07-18	S5	Lake	Lake	1.1	20.573	276	8.88	108.87	9.773
Lake-S5	2019-07-18	S5	Lake	Lake	1.2	20.57	276	8.88	109	9.79
Lake-S5	2019-07-18	S5	Lake	Lake	1.3	20.515	276	8.88	109.65	9.86
Lake-S5	2019-07-18	S5	Lake	Lake	1.4	20.506	276	8.87	109.85	9.875
Lake-S5	2019-07-18	S5	Lake	Lake	1.5	20.504	276	8.87	110.2	9.915
Lake-S5	2019-07-18	S5	Lake	Lake	1.6	20.504	276	8.86	110.6	9.95
Lake-S5	2019-07-18	S5	Lake	Lake	1.7	20.495	276	8.81	110.8	9.965
Lake-S5	2019-07-18	S5	Lake	Lake	1.8	20.476	276	8.72	110.9	9.98
Lake-S5	2019-07-18	S5	Lake	Lake	1.9	20.471	277	8.65	110.9	9.98
Lake-S5	2019-07-18	S5	Lake	Lake	2	20.469	276	8.6	110.8	9.975
Lake-S5	2019-07-18	S5	Lake	Lake	2.8	20.463	276	8.55	110.7	9.97
Lake-S5	2019-07-18	S5	Lake	Lake	2.9	20.445	277	8.48	110.5	9.953
Lake-S5	2019-07-18	S5	Lake	Lake	3	20.42	277	8.43	110.3	9.94
Lake-S5	2019-07-18	S5	Lake	Lake	3.1	20.404	277	8.4	110.1	9.92
Lake-S5	2019-07-18	S5	Lake	Lake	3.2	20.398	277	8.4	109.85	9.9
Lake-S5	2019-07-18	S5	Lake	Lake	3.3	20.39	277	8.4	109.6	9.88
Lake-S5	2019-07-18	S5	Lake	Lake	3.4	20.382	277	8.43	109.25	9.853
Lake-S5	2019-07-18	S5	Lake	Lake	3.5	20.372	277	8.44	109.03	9.833
Lake-S5	2019-07-18	S5	Lake	Lake	3.6	20.361	277	8.62	108.88	9.823
Lake-S5	2019-07-18	S5	Lake	Lake	3.7	20.317	277	8.92	108.8	9.82
Lake-S5	2019-07-18	S5	Lake	Lake	4.4	20.284	277	8.99	108.8	9.82
Lake-S5	2019-07-18	S5	Lake	Lake	4.5	20.276	277	9	108.7	9.82
Lake-S5	2019-07-18	S5	Lake	Lake	4.6	20.249	277	9.03	108.6	9.81
Lake-S5	2019-07-18	S5	Lake	Lake	4.7	20.185	277	9.11	108.4	9.805
Lake-S5	2019-07-18	S5	Lake	Lake	4.8	20.137	278	9.97	105.4	9.55
Lake-S5	2019-07-18	S5	Lake	Lake	4.9	20.134	278	10.34	102.42	9.281
Lake-S5	2019-07-18	S5	Lake	Lake	5	20.111	278	10.58	101.53	9.204
H1-S5	2019-07-18	S5	H	H1	0.3	20.48	277	11.71	107.44	9.67
H1-S5	2019-07-18	S5	H	H1	0.4	20.4	277	11.75	107.19	9.662
H1-S5	2019-07-18	S5	H	H1	0.5	20.349	277	11.77	106.97	9.65
H1-S5	2019-07-18	S5	H	H1	1.2	20.345	277	11.78	106.9	9.65
H1-S5	2019-07-18	S5	H	H1	1.3	20.341	277	11.79	106.83	9.642
H1-S5	2019-07-18	S5	H	H1	1.4	20.324	277	11.81	106.74	9.64
H1-S5	2019-07-18	S5	H	H1	1.5	20.315	277	11.82	106.7	9.631
H1-S5	2019-07-18	S5	H	H1	1.6	20.303	277	11.83	106.6	9.63
H1-S5	2019-07-18	S5	H	H1	1.7	20.292	277	11.84	106.51	9.62
H1-S5	2019-07-18	S5	H	H1	1.8	20.286	277	11.85	106.5	9.62
H1-S5	2019-07-18	S5	H	H1	1.9	20.285	277	11.85	106.5	9.62
H1-S5	2019-07-18	S5	H	H1	2	20.279	277	11.86	106.46	9.62
H1-S5	2019-07-18	S5	H	H1	2.1	20.285	277	11.87	106.4	9.62
H1-S5	2019-07-18	S5	H	H1	2.2	20.279	277	11.87	106.4	9.618
H1-S5	2019-07-18	S5	H	H1	2.3	20.276	277	11.87	106.4	9.61
H1-S5	2019-07-18	S5	H	H1	2.4	20.276	277	11.88	106.4	9.61
H1-S5	2019-07-18	S5	H	H1	2.5	20.279	277	11.88	106.37	9.61
H2-S5	2019-07-18	S5	H	H2	0	20.706	278	11.22	104.8	9.4
H2-S5	2019-07-18	S5	H	H2	0.1	20.659	278	11.25	105.5	9.461
H2-S5	2019-07-18	S5	H	H2	0.2	20.611	278	11.29	106.11	9.526
H2-S5	2019-07-18	S5	H	H2	0.3	20.608	278	11.33	106.66	9.575
H2-S5	2019-07-18	S5	H	H2	0.4	20.563	277	11.35	106.98	9.61
H2-S5	2019-07-18	S5	H	H2	0.5	20.528	277	11.39	107.16	9.636
H2-S5	2019-07-18	S5	H	H2	0.6	20.426	277	11.46	107.03	9.64
H2-S5	2019-07-18	S5	H	H2	0.7	20.374	277	11.48	106.88	9.64
H2-S5	2019-07-18	S5	H	H2	0.8	20.365	277	11.49	106.8	9.63
H2-S5	2019-07-18	S5	H	H2	0.9	20.352	277	11.5	106.7	9.63
H2-S5	2019-07-18	S5	H	H2	1	20.344	277	11.52	106.7	9.63
H2-S5	2019-07-18	S5	H	H2	1.1	20.335	277	11.53	106.6	9.62
H2-S5	2019-07-18	S5	H	H2	1.2	20.323	277	11.54	106.6	9.62
H2-S5	2019-07-18	S5	H	H2	1.3	20.323	277	11.55	106.6	9.62
H2-S5	2019-07-18	S5	H	H2	1.4	20.325	277	11.56	106.5	9.62
H2-S5	2019-07-18	S5	H	H2	1.5	20.318	277	11.57	106.5	9.62
H2-S5	2019-07-18	S5	H	H2	1.6	20.311	277	11.58	106.5	9.61
H2-S5	2019-07-18	S5	H	H2	1.7	20.316	277	11.58	106.4	9.61
H2-S5	2019-07-18	S5	H	H2	1.8	20.312	277	11.59	106.4	9.61
H2-S5	2019-07-18	S5	H	H2	1.9	20.304	277	11.6	106.4	9.61
H2-S5	2019-07-18	S5	H	H2	2	20.303	277	11.61	106.4	9.61
H2-S5	2019-07-18	S5	H	H2	2.1	20.302	277	11.62	106.4	9.61
H2-S5	2019-07-18	S5	H	H2	2.2	20.302	277	11.63	106.4	9.61
H2-S5	2019-07-18	S5	H	H2	2.3	20.302	277	11.67	106.4	9.61
H2-S5	2019-07-18	S5	H	H2	2.4	20.307	277	11.75	106.4	9.61
H2-S5	2019-07-18	S5	H	H2	2.5	20.31	277	11.78	106.4	9.61
H2-S5	2019-07-18	S5	H	H2	2.6	20.311	277	11.8	106.4	9.608
H2-S5	2019-07-18	S5	H	H2	2.7	20.313	277	11.81	106.4	9.605
H3-S5	2019-07-18	S5	H	H3	0.4	20.559	277	11.49	107.76	9.681
H3-S5	2019-07-18	S5	H	H3	0.5	20.461	277	11.53	107.34	9.662
H3-S5	2019-07-18	S5	H	H3	1.3	20.431	277	11.54	107.2	9.655
H3-S5	2019-07-18	S5	H	H3	1.4	20.407	277	11.55	107.05	9.65
H3-S5	2019-07-18	S5	H	H3	1.5	20.385	277	11.56	106.93	9.64
H3-S5	2019-07-18	S5	H	H3	1.6	20.362	277	11.58	106.83	9.638
H3-S5	2019-07-18	S5	H	H3	1.7	20.347	277	11.67	106.74	9.63
H3-S5	2019-07-18	S5	H	H3	1.8	20.341	277	11.72	106.66	9.624
H3-S5	2019-07-18	S5	H	H3	1.9	20.335	277	11.74	106.6	9.62
H3-S5	2019-07-18	S5	H	H3	2	20.334	277	11.76	106.55	9.62
H3-S5	2019-07-18	S5	H	H3	2.1	20.33	277	11.78	106.5	9.618
H3-S5	2019-07-18	S5	H	H3	2.2	20.328	277	11.79	106.5	9.617
H3-S5	2019-07-18	S5	H	H3	2.3	20.334	277	11.79	106.5	9.613
H3-S5	2019-07-18	S5	H	H3	2.4	20.335	277	11.8	106.5	9.61
H3-S5	2019-07-18	S5	H	H3	2.5	20.335	277	11.81	106.5	9.61
H3-S5	2019-07-18	S5	H	H3	2.6	20.334	277	11.81	106.5	9.61
H3-S5	2019-07-18	S5	H	H3	2.7	20.335	277	11.82	106.5	9.61
Lake-S5	2019-07-18	S5	Lake	Lake	0.2	20.996	249	11.51	108.05	9.675
Lake-S5	2019-07-18	S5	Lake	Lake	0.3	21.177	275	11.57	109.72	9.74
Lake-S5	2019-07-18	S5	Lake	Lake	0.4	21.049	276	11.56	111.1	9.88
Lake-S5	2019-07-18	S5	Lake	Lake	0.5	20.808	276	11.58	111.72	9.982
Lake-S5	2019-07-18	S5	Lake	Lake	0.6	20.716	276	11.59	112.48	10.07
Lake-S5	2019-07-18	S5	Lake	Lake	1.4	20.669	276	11.59	112.7	10.11
Lake-S5	2019-07-18	S5	Lake	Lake	1.5	20.645	276	11.6	112.85	10.115
Lake-S5	2019-07-18	S5	Lake	Lake	1.6	20.617	276	11.6	112.95	10.135
Lake-S5	2019-07-18	S5	Lake	Lake	1.7	20.606	276	11.61	113	10.15
Lake-S5	2019-07-18	S5	Lake	Lake	1.8	20.596	276	11.61	113	10.15
Lake-S5	2019-07-18	S5	Lake	Lake	1.9	20.575	276	11.62	112.95	10.145
Lake-S5	2019-07-18	S5	Lake	Lake	2	20.56	276	11.63	112.8	10.135
Lake-S5	2019-07-18	S5	Lake	Lake	2.1	20.542	276	11.63	112.55	10.115
Lake-S5	2019-07-18	S5	Lake	Lake	2.2	20.523	276	11.64	112.37	10.103
Lake-S5	2019-07-18	S5	Lake	Lake	2.3	20.52	276	11.64	112.15	10.085
Lake-S5	2019-07-18	S5	Lake	Lake	3.1	20.479	276	11.65	111.95	10.07
Lake-S5	2019-07-18	S5	Lake	Lake	3.3	20.431	276	11.65	111.77	10.063
Lake-S5	2019-07-18	S5	Lake	Lake	3.4	20.393	276	11.65	111.5	10.05
Lake-S5	2019-07-18	S5	Lake	Lake	3.5	20.378	276	11.66	111.25	10.035
Lake-S5	2019-07-18	S5	Lake	Lake	3.6	20.373	276	11.66	111	10.015
Lake-S5	2019-07-18	S5	Lake	Lake	3.7	20.365	276	11.67	110.7	9.985
Lake-S5	2019-07-18	S5	Lake	Lake	3.8	20.357	276	11.68	110.37	9.96
Lake-S5	2019-07-18	S5	Lake	Lake	3.9	20.354	276	11.69	110.1	9.94
Lake-S5	2019-07-18	S5	Lake	Lake	4.7	20.347	276	11.71	109.9	9.92
Lake-S5	2019-07-18	S5	Lake	Lake	4.8	20.339	276	11.72	109.7	9.9
Lake-S5	2019-07-18	S5	Lake	Lake	4.9	20.337	276	11.73	109.65	9.895
Lake-S5	2019-07-18	S5	Lake	Lake	5	20.337	276	11.73	109.5	9.88
Lake-S5	2019-07-18	S5	Lake	Lake	5.1	20.334	276	11.74	109.35	9.875
Lake-S5	2019-07-18	S5	Lake	Lake	5.2	20.33	277	11.75	109.3	9.86
Lake-S5	2019-07-18	S5	Lake	Lake	5.3	20.331	276	11.76	109.15	9.855
M1-S5	2019-07-18	S5	M	M1	0.3	20.357	277	11.64	106.3	9.59
M1-S5	2019-07-18	S5	M	M1	0.4	20.33	277	11.66	106.16	9.583
M1-S5	2019-07-18	S5	M	M1	0.5	20.313	277	11.67	106	9.57
M1-S5	2019-07-18	S5	M	M1	0.6	20.302	277	11.68	105.93	9.57
M1-S5	2019-07-18	S5	M	M1	0.7	20.298	277	11.68	105.9	9.57
M1-S5	2019-07-18	S5	M	M1	0.8	20.287	277	11.69	105.9	9.563
M1-S5	2019-07-18	S5	M	M1	0.9	20.276	277	11.7	105.83	9.56
M1-S5	2019-07-18	S5	M	M1	1	20.268	277	11.7	105.8	9.56
M1-S5	2019-07-18	S5	M	M1	1.1	20.261	277	11.71	105.73	9.56
M1-S5	2019-07-18	S5	M	M1	1.2	20.25	277	11.72	105.7	9.555
M1-S5	2019-07-18	S5	M	M1	1.3	20.24	277	11.73	105.67	9.55
M1-S5	2019-07-18	S5	M	M1	1.4	20.23	277	11.74	105.6	9.55
M1-S5	2019-07-18	S5	M	M1	1.5	20.225	277	11.75	105.55	9.55
M1-S5	2019-07-18	S5	M	M1	1.6	20.22	277	11.76	105.5	9.548
M1-S5	2019-07-18	S5	M	M1	1.7	20.213	277	11.76	105.5	9.54
M1-S5	2019-07-18	S5	M	M1	1.8	20.207	277	11.77	105.45	9.54
M1-S5	2019-07-18	S5	M	M1	1.9	20.205	277	11.78	105.4	9.54
M1-S5	2019-07-18	S5	M	M1	2	20.206	277	11.8	105.4	9.54
M1-S5	2019-07-18	S5	M	M1	2.1	20.212	277	11.82	105.4	9.53
M1-S5	2019-07-18	S5	M	M1	2.2	20.207	277	11.83	105.35	9.53
M1-S5	2019-07-18	S5	M	M1	2.3	20.204	277	11.85	105.3	9.53
M1-S5	2019-07-18	S5	M	M1	2.4	20.21	277	11.89	105.3	9.53
M1-S5	2019-07-18	S5	M	M1	2.5	20.215	277	11.93	105.3	9.524
M1-S5	2019-07-18	S5	M	M1	2.6	20.215	277	11.95	105.26	9.52
M1-S5	2019-07-18	S5	M	M1	2.7	20.223	277	11.99	105.2	9.52
M2-S5	2019-07-18	S5	M	M2	0.5	20.382	277	12.03	107.02	9.649
M2-S5	2019-07-18	S5	M	M2	0.6	20.347	277	12.05	106.82	9.64
M2-S5	2019-07-18	S5	M	M2	0.7	20.341	277	12.06	106.8	9.64
M2-S5	2019-07-18	S5	M	M2	0.8	20.33	277	12.06	106.74	9.636
M2-S5	2019-07-18	S5	M	M2	0.9	20.322	277	12.07	106.7	9.63
M2-S5	2019-07-18	S5	M	M2	1	20.312	277	12.07	106.65	9.63
M2-S5	2019-07-18	S5	M	M2	1.1	20.299	277	12.08	106.6	9.63
M2-S5	2019-07-18	S5	M	M2	1.2	20.289	277	12.08	106.6	9.63
M2-S5	2019-07-18	S5	M	M2	1.3	20.282	277	12.09	106.53	9.63
M2-S5	2019-07-18	S5	M	M2	1.4	20.27	277	12.09	106.5	9.62
M2-S5	2019-07-18	S5	M	M2	1.5	20.265	277	12.09	106.43	9.62
M2-S5	2019-07-18	S5	M	M2	1.6	20.264	277	12.1	106.4	9.615
M2-S5	2019-07-18	S5	M	M2	1.7	20.264	277	12.1	106.33	9.61
M2-S5	2019-07-18	S5	M	M2	1.8	20.258	277	12.1	106.3	9.61
M2-S5	2019-07-18	S5	M	M2	1.9	20.255	277	12.1	106.25	9.603
M2-S5	2019-07-18	S5	M	M2	2	20.252	277	12.1	106.2	9.6
M2-S5	2019-07-18	S5	M	M2	2.1	20.253	277	12.1	106.2	9.6
M2-S5	2019-07-18	S5	M	M2	2.2	20.253	277	12.1	106.2	9.6
M2-S5	2019-07-18	S5	M	M2	2.3	20.249	277	12.1	106.1	9.6
M2-S5	2019-07-18	S5	M	M2	2.4	20.247	277	12.1	106.1	9.6
M2-S5	2019-07-18	S5	M	M2	2.5	20.249	277	12.1	106.1	9.594
M2-S5	2019-07-18	S5	M	M2	2.6	20.248	277	12.11	106.1	9.59
M2-S5	2019-07-18	S5	M	M2	2.7	20.254	277	12.12	106.07	9.59
M2-S5	2019-07-18	S5	M	M2	2.8	20.26	277	12.13	106	9.582
M3-S5	2019-07-18	S5	M	M3	0.5	20.397	277	11.73	107.1	9.656
M3-S5	2019-07-18	S5	M	M3	0.6	20.381	277	11.75	107	9.65
M3-S5	2019-07-18	S5	M	M3	0.7	20.372	277	11.75	106.96	9.65
M3-S5	2019-07-18	S5	M	M3	0.8	20.36	277	11.76	106.9	9.642
M3-S5	2019-07-18	S5	M	M3	0.9	20.347	277	11.77	106.86	9.64
M3-S5	2019-07-18	S5	M	M3	1	20.335	277	11.78	106.8	9.64
M3-S5	2019-07-18	S5	M	M3	1.1	20.315	277	11.79	106.75	9.64
M3-S5	2019-07-18	S5	M	M3	1.2	20.295	277	11.8	106.7	9.64
M3-S5	2019-07-18	S5	M	M3	1.3	20.292	277	11.82	106.7	9.64
M3-S5	2019-07-18	S5	M	M3	1.4	20.293	277	11.84	106.6	9.63
M3-S5	2019-07-18	S5	M	M3	1.5	20.292	277	11.84	106.6	9.63
M3-S5	2019-07-18	S5	M	M3	1.6	20.284	277	11.85	106.6	9.63
M3-S5	2019-07-18	S5	M	M3	1.7	20.283	277	11.85	106.5	9.63
M3-S5	2019-07-18	S5	M	M3	1.8	20.276	277	11.86	106.5	9.63
M3-S5	2019-07-18	S5	M	M3	1.9	20.274	277	11.87	106.5	9.623
M3-S5	2019-07-18	S5	M	M3	2	20.277	277	11.87	106.5	9.628
M3-S5	2019-07-18	S5	M	M3	2.1	20.275	277	11.88	106.5	9.62
M3-S5	2019-07-18	S5	M	M3	2.2	20.263	277	11.89	106.5	9.62
M3-S5	2019-07-18	S5	M	M3	2.3	20.257	277	11.91	106.4	9.62
M3-S5	2019-07-18	S5	M	M3	2.4	20.257	277	11.91	106.4	9.62
M3-S5	2019-07-18	S5	M	M3	2.5	20.258	277	11.91	106.4	9.618
M3-S5	2019-07-18	S5	M	M3	2.6	20.261	277	11.9	106.35	9.613
M3-S5	2019-07-18	S5	M	M3	2.7	20.266	277	11.9	106.3	9.61
Lake-S5	2019-07-18	S5	Lake	Lake	0.2	20.924	274	11.79	108.93	9.72
Lake-S5	2019-07-18	S5	Lake	Lake	0.3	20.872	275	11.81	110.32	9.852
Lake-S5	2019-07-18	S5	Lake	Lake	0.4	20.756	276	11.84	111.18	9.948
Lake-S5	2019-07-18	S5	Lake	Lake	0.5	20.702	276	11.85	111.6	9.993
Lake-S5	2019-07-18	S5	Lake	Lake	0.6	20.666	276	11.86	112.1	10.05
Lake-S5	2019-07-18	S5	Lake	Lake	1.3	20.648	276	11.86	112.3	10.07
Lake-S5	2019-07-18	S5	Lake	Lake	1.4	20.636	276	11.86	112.4	10.09
Lake-S5	2019-07-18	S5	Lake	Lake	1.5	20.63	276	11.87	112.5	10.09
Lake-S5	2019-07-18	S5	Lake	Lake	1.6	20.595	276	11.88	112.6	10.105
Lake-S5	2019-07-18	S5	Lake	Lake	1.7	20.559	276	11.88	112.6	10.113
Lake-S5	2019-07-18	S5	Lake	Lake	1.8	20.495	276	11.89	112.45	10.115
Lake-S5	2019-07-18	S5	Lake	Lake	1.9	20.472	276	11.89	112.2	10.1
Lake-S5	2019-07-18	S5	Lake	Lake	2	20.437	276	11.9	111.85	10.075
Lake-S5	2019-07-18	S5	Lake	Lake	2.1	20.428	277	11.91	111.6	10.055
Lake-S5	2019-07-18	S5	Lake	Lake	2.2	20.415	277	11.91	111.3	10.025
Lake-S5	2019-07-18	S5	Lake	Lake	2.9	20.41	277	11.92	111.1	10.01
Lake-S5	2019-07-18	S5	Lake	Lake	3	20.41	277	11.92	110.9	10
Lake-S5	2019-07-18	S5	Lake	Lake	3.1	20.401	277	11.93	110.75	9.985
Lake-S5	2019-07-18	S5	Lake	Lake	3.2	20.382	277	11.93	110.55	9.965
Lake-S5	2019-07-18	S5	Lake	Lake	3.3	20.368	276	11.94	110.35	9.955
Lake-S5	2019-07-18	S5	Lake	Lake	3.4	20.331	277	11.95	110.2	9.94
Lake-S5	2019-07-18	S5	Lake	Lake	3.5	20.304	277	11.96	110.05	9.935
Lake-S5	2019-07-18	S5	Lake	Lake	3.6	20.277	277	11.97	109.9	9.927
Lake-S5	2019-07-18	S5	Lake	Lake	3.7	20.247	277	11.98	109.75	9.92
Lake-S5	2019-07-18	S5	Lake	Lake	3.8	20.226	277	11.98	109.55	9.91
Lake-S5	2019-07-18	S5	Lake	Lake	4.6	20.219	277	11.98	109.4	9.9
Lake-S5	2019-07-18	S5	Lake	Lake	4.7	20.219	277	11.99	109.3	9.89
Lake-S5	2019-07-18	S5	Lake	Lake	4.8	20.221	277	11.99	108.97	9.857
Lake-S5	2019-07-18	S5	Lake	Lake	4.9	20.219	277	11.99	108.6	9.82
Lake-S5	2019-07-18	S5	Lake	Lake	5	20.217	277	12	108.2	9.785
Lake-S5	2019-07-18	S5	Lake	Lake	5.1	20.215	277	12	107.8	9.75
Lake-S5	2019-07-18	S5	Lake	Lake	5.2	20.215	277	12.01	107.3	9.707
C1-S6	2019-07-22	S6	C	C1	0.2	22.266	283	7.61	108.55	9.436
C1-S6	2019-07-22	S6	C	C1	0.3	22.144	283	7.61	108.07	9.416
C1-S6	2019-07-22	S6	C	C1	0.4	22.114	283	7.61	107.92	9.408
C1-S6	2019-07-22	S6	C	C1	0.5	22.091	282	7.61	107.78	9.4
C1-S6	2019-07-22	S6	C	C1	0.6	22.071	282	7.62	107.67	9.397
C1-S6	2019-07-22	S6	C	C1	0.7	22.046	282	7.62	107.62	9.394
C1-S6	2019-07-22	S6	C	C1	0.8	22.03	282	7.62	107.52	9.39
C1-S6	2019-07-22	S6	C	C1	0.9	22.022	282	7.62	107.46	9.384
C1-S6	2019-07-22	S6	C	C1	1	22.016	282	7.62	107.4	9.382
C1-S6	2019-07-22	S6	C	C1	1.1	22.01	282	7.63	107.4	9.38
C1-S6	2019-07-22	S6	C	C1	1.2	22.006	282	7.64	107.4	9.38
C1-S6	2019-07-22	S6	C	C1	1.3	22.003	282	7.64	107.38	9.38
C1-S6	2019-07-22	S6	C	C1	1.4	21.999	282	7.65	107.3	9.38
C1-S6	2019-07-22	S6	C	C1	1.5	21.998	282	7.65	107.33	9.378
C1-S6	2019-07-22	S6	C	C1	1.6	21.989	282	7.65	107.26	9.37
C1-S6	2019-07-22	S6	C	C1	1.7	21.983	282	7.65	107.3	9.38
C1-S6	2019-07-22	S6	C	C1	1.8	21.979	282	7.65	107.22	9.37
C1-S6	2019-07-22	S6	C	C1	1.9	21.979	282	7.66	107.2	9.37
C1-S6	2019-07-22	S6	C	C1	2	21.978	282	7.67	107.2	9.37
C1-S6	2019-07-22	S6	C	C1	2.1	21.979	282	7.67	107.2	9.37
C1-S6	2019-07-22	S6	C	C1	2.2	21.979	282	7.67	107.13	9.363
C1-S6	2019-07-22	S6	C	C1	2.3	21.977	282	7.66	107.14	9.366
C1-S6	2019-07-22	S6	C	C1	2.4	21.973	282	7.65	107.18	9.37
C1-S6	2019-07-22	S6	C	C1	2.5	21.975	282	7.68	107.2	9.37
C2-S6	2019-07-22	S6	C	C2	0.2	22.254	282	7.65	108.45	9.43
C2-S6	2019-07-22	S6	C	C2	0.3	22.174	282	7.66	107.9	9.391
C2-S6	2019-07-22	S6	C	C2	0.4	22.12	282	7.67	107.52	9.374
C2-S6	2019-07-22	S6	C	C2	0.5	22.089	282	7.67	107.3	9.356
C2-S6	2019-07-22	S6	C	C2	0.6	22.058	282	7.67	107.12	9.346
C2-S6	2019-07-22	S6	C	C2	0.7	22.025	282	7.67	107	9.346
C2-S6	2019-07-22	S6	C	C2	0.8	22.011	281	7.67	106.9	9.34
C2-S6	2019-07-22	S6	C	C2	0.9	21.998	282	7.67	106.87	9.338
C2-S6	2019-07-22	S6	C	C2	1	21.993	281	7.67	106.84	9.338
C2-S6	2019-07-22	S6	C	C2	1.1	21.991	281	7.68	106.82	9.34
C2-S6	2019-07-22	S6	C	C2	1.2	21.991	281	7.68	106.8	9.331
C2-S6	2019-07-22	S6	C	C2	1.3	21.983	281	7.69	106.77	9.33
C2-S6	2019-07-22	S6	C	C2	1.4	21.979	281	7.69	106.73	9.33
C2-S6	2019-07-22	S6	C	C2	1.5	21.974	281	7.7	106.7	9.327
C2-S6	2019-07-22	S6	C	C2	1.6	21.969	281	7.71	106.67	9.327
C2-S6	2019-07-22	S6	C	C2	1.7	21.97	281	7.71	106.6	9.32
C2-S6	2019-07-22	S6	C	C2	1.8	21.964	281	7.73	106.6	9.32
C2-S6	2019-07-22	S6	C	C2	1.9	21.963	281	7.77	106.6	9.32
C2-S6	2019-07-22	S6	C	C2	2	21.964	281	7.78	106.6	9.32
C2-S6	2019-07-22	S6	C	C2	2.1	21.967	281	7.8	106.6	9.32
C2-S6	2019-07-22	S6	C	C2	2.2	21.963	281	7.8	106.6	9.32
C2-S6	2019-07-22	S6	C	C2	2.3	21.963	281	7.8	106.6	9.32
C2-S6	2019-07-22	S6	C	C2	2.4	21.965	281	7.8	106.6	9.32
C2-S6	2019-07-22	S6	C	C2	2.5	21.967	281	7.81	106.6	9.32
C2-S6	2019-07-22	S6	C	C2	2.6	21.97	281	7.81	106.59	9.319
C3-S6	2019-07-22	S6	C	C3	0.3	22.26	282	8.3	108.85	9.46
C3-S6	2019-07-22	S6	C	C3	0.4	22.149	281	8.3	108.13	9.419
C3-S6	2019-07-22	S6	C	C3	0.5	22.117	281	8.31	108	9.415
C3-S6	2019-07-22	S6	C	C3	0.6	22.09	281	8.33	107.95	9.418
C3-S6	2019-07-22	S6	C	C3	0.7	22.073	281	8.34	107.9	9.41
C3-S6	2019-07-22	S6	C	C3	0.8	22.057	281	8.34	107.8	9.41
C3-S6	2019-07-22	S6	C	C3	0.9	22.039	281	8.34	107.7	9.406
C3-S6	2019-07-22	S6	C	C3	1	22.029	281	8.34	107.7	9.4
C3-S6	2019-07-22	S6	C	C3	1.1	22.015	281	8.34	107.62	9.402
C3-S6	2019-07-22	S6	C	C3	1.2	22.009	281	8.34	107.6	9.4
C3-S6	2019-07-22	S6	C	C3	1.3	22	281	8.35	107.56	9.4
C3-S6	2019-07-22	S6	C	C3	1.4	22.001	281	8.36	107.52	9.396
C3-S6	2019-07-22	S6	C	C3	1.5	21.996	281	8.36	107.5	9.394
C3-S6	2019-07-22	S6	C	C3	1.6	21.991	280	8.36	107.5	9.4
C3-S6	2019-07-22	S6	C	C3	1.7	21.987	280	8.37	107.5	9.394
C3-S6	2019-07-22	S6	C	C3	1.8	21.987	280	8.37	107.53	9.398
C3-S6	2019-07-22	S6	C	C3	1.9	21.984	280	8.37	107.5	9.394
C3-S6	2019-07-22	S6	C	C3	2	21.984	280	8.37	107.5	9.395
C3-S6	2019-07-22	S6	C	C3	2.1	21.98	280	8.37	107.5	9.393
C3-S6	2019-07-22	S6	C	C3	2.2	21.98	280	8.37	107.5	9.39
C3-S6	2019-07-22	S6	C	C3	2.3	21.98	280	8.37	107.48	9.395
C3-S6	2019-07-22	S6	C	C3	2.4	21.982	280	8.37	107.5	9.395
C3-S6	2019-07-22	S6	C	C3	2.5	21.986	280	8.37	107.5	9.396
C3-S6	2019-07-22	S6	C	C3	2.6	21.987	280	8.37	107.5	9.39
C3-S6	2019-07-22	S6	C	C3	2.7	21.988	280	8.37	107.43	9.39
C3-S6	2019-07-22	S6	C	C3	2.8	21.99	280	8.38	107.41	9.39
Lake-S6	2019-07-22	S6	Lake	Lake	0	22.765	281	8.54	103.31	8.857
Lake-S6	2019-07-22	S6	Lake	Lake	0.1	22.751	257	8.58	107.24	9.247
Lake-S6	2019-07-22	S6	Lake	Lake	0.2	23.175	280	8.67	111.05	9.46
Lake-S6	2019-07-22	S6	Lake	Lake	1	22.67	280	8.64	111.9	9.64
Lake-S6	2019-07-22	S6	Lake	Lake	1.1	22.521	280	8.65	112.6	9.72
Lake-S6	2019-07-22	S6	Lake	Lake	1.2	22.427	280	8.66	113	9.78
Lake-S6	2019-07-22	S6	Lake	Lake	1.3	22.23	280	8.67	113.47	9.853
Lake-S6	2019-07-22	S6	Lake	Lake	1.4	22.13	280	8.67	114.7	9.99
Lake-S6	2019-07-22	S6	Lake	Lake	1.5	22.094	279	8.68	115.15	10.04
Lake-S6	2019-07-22	S6	Lake	Lake	1.6	22.067	279	8.67	115.55	10.08
Lake-S6	2019-07-22	S6	Lake	Lake	1.7	22	279	8.68	115.75	10.11
Lake-S6	2019-07-22	S6	Lake	Lake	2.6	21.963	279	8.68	115.9	10.13
Lake-S6	2019-07-22	S6	Lake	Lake	2.7	21.923	279	8.68	116	10.145
Lake-S6	2019-07-22	S6	Lake	Lake	2.8	21.903	279	8.68	116	10.15
Lake-S6	2019-07-22	S6	Lake	Lake	2.9	21.846	280	8.68	115.95	10.16
Lake-S6	2019-07-22	S6	Lake	Lake	3	21.815	280	8.68	115.8	10.15
Lake-S6	2019-07-22	S6	Lake	Lake	3.1	21.75	280	8.67	115.45	10.125
Lake-S6	2019-07-22	S6	Lake	Lake	3.2	21.715	280	8.67	115.05	10.105
Lake-S6	2019-07-22	S6	Lake	Lake	3.3	21.691	280	8.67	114.8	10.09
Lake-S6	2019-07-22	S6	Lake	Lake	3.4	21.678	280	8.67	114.8	10.09
Lake-S6	2019-07-22	S6	Lake	Lake	4.2	21.675	280	8.67	114.8	10.09
Lake-S6	2019-07-22	S6	Lake	Lake	4.3	21.675	280	8.67	114.75	10.09
Lake-S6	2019-07-22	S6	Lake	Lake	4.5	21.676	280	8.67	114.7	10.085
Lake-S6	2019-07-22	S6	Lake	Lake	4.6	21.664	280	8.67	114.55	10.075
Lake-S6	2019-07-22	S6	Lake	Lake	4.7	21.647	279	8.67	114.15	10.045
Lake-S6	2019-07-22	S6	Lake	Lake	4.8	21.565	280	8.66	112.53	9.907
Lake-S6	2019-07-22	S6	Lake	Lake	4.9	21.426	280	8.65	110	9.7
Lake-S6	2019-07-22	S6	Lake	Lake	5	21.171	279	8.65	107.33	9.51
Lake-S6	2019-07-22	S6	Lake	Lake	5.1	21.106	279	8.64	106.3	9.45
H1-S6	2019-07-22	S6	H	H1	0.3	22.364	279	8.7	108.36	9.399
H1-S6	2019-07-22	S6	H	H1	0.4	22.184	279	8.67	107.7	9.376
H1-S6	2019-07-22	S6	H	H1	0.5	22.152	279	8.67	107.5	9.37
H1-S6	2019-07-22	S6	H	H1	0.6	22.147	279	8.66	107.48	9.363
H1-S6	2019-07-22	S6	H	H1	0.7	22.127	279	8.66	107.38	9.36
H1-S6	2019-07-22	S6	H	H1	0.8	22.127	279	8.66	107.33	9.355
H1-S6	2019-07-22	S6	H	H1	0.9	22.108	279	8.65	107.24	9.35
H1-S6	2019-07-22	S6	H	H1	1	22.085	279	8.65	107.2	9.348
H1-S6	2019-07-22	S6	H	H1	1.1	22.057	279	8.65	107.1	9.35
H1-S6	2019-07-22	S6	H	H1	1.2	22.042	279	8.64	107.02	9.34
H1-S6	2019-07-22	S6	H	H1	1.3	22.038	279	8.64	107	9.34
H1-S6	2019-07-22	S6	H	H1	1.4	22.039	279	8.64	106.98	9.34
H1-S6	2019-07-22	S6	H	H1	1.5	22.037	279	8.64	106.9	9.34
H1-S6	2019-07-22	S6	H	H1	1.6	22.031	279	8.64	106.9	9.336
H1-S6	2019-07-22	S6	H	H1	1.7	22.032	278	8.64	106.9	9.335
H1-S6	2019-07-22	S6	H	H1	1.8	22.03	278	8.64	106.93	9.34
H1-S6	2019-07-22	S6	H	H1	1.9	22.027	278	8.64	106.9	9.34
H1-S6	2019-07-22	S6	H	H1	2	22.026	278	8.63	106.9	9.335
H1-S6	2019-07-22	S6	H	H1	2.1	22.029	278	8.63	106.9	9.33
H1-S6	2019-07-22	S6	H	H1	2.2	22.032	278	8.63	106.88	9.33
H1-S6	2019-07-22	S6	H	H1	2.3	22.031	278	8.63	106.8	9.33
H1-S6	2019-07-22	S6	H	H1	2.4	22.031	278	8.63	106.88	9.332
H2-S6	2019-07-22	S6	H	H2	0.2	22.515	279	8.63	109.34	9.454
H2-S6	2019-07-22	S6	H	H2	0.3	22.328	279	8.61	108.55	9.421
H2-S6	2019-07-22	S6	H	H2	0.4	22.188	279	8.59	107.83	9.385
H2-S6	2019-07-22	S6	H	H2	0.5	22.131	279	8.58	107.55	9.373
H2-S6	2019-07-22	S6	H	H2	0.6	22.109	279	8.58	107.4	9.363
H2-S6	2019-07-22	S6	H	H2	0.7	22.095	279	8.57	107.25	9.35
H2-S6	2019-07-22	S6	H	H2	0.8	22.086	279	8.57	107.2	9.35
H2-S6	2019-07-22	S6	H	H2	0.9	22.079	279	8.56	107.13	9.35
H2-S6	2019-07-22	S6	H	H2	1	22.07	278	8.56	107.1	9.342
H2-S6	2019-07-22	S6	H	H2	1.1	22.063	278	8.56	107.02	9.34
H2-S6	2019-07-22	S6	H	H2	1.2	22.061	278	8.56	107	9.34
H2-S6	2019-07-22	S6	H	H2	1.3	22.059	278	8.55	106.94	9.334
H2-S6	2019-07-22	S6	H	H2	1.4	22.052	278	8.55	106.96	9.336
H2-S6	2019-07-22	S6	H	H2	1.5	22.052	278	8.55	106.9	9.33
H2-S6	2019-07-22	S6	H	H2	1.6	22.05	278	8.55	106.93	9.333
H2-S6	2019-07-22	S6	H	H2	1.7	22.051	278	8.55	106.9	9.33
H2-S6	2019-07-22	S6	H	H2	1.8	22.047	278	8.55	106.9	9.333
H2-S6	2019-07-22	S6	H	H2	1.9	22.047	278	8.55	106.9	9.33
H2-S6	2019-07-22	S6	H	H2	2	22.044	278	8.55	106.9	9.33
H2-S6	2019-07-22	S6	H	H2	2.1	22.043	278	8.55	106.88	9.33
H2-S6	2019-07-22	S6	H	H2	2.2	22.041	278	8.55	106.85	9.33
H2-S6	2019-07-22	S6	H	H2	2.3	22.045	278	8.54	106.9	9.33
H2-S6	2019-07-22	S6	H	H2	2.4	22.051	278	8.54	106.83	9.328
H2-S6	2019-07-22	S6	H	H2	2.5	22.055	278	8.54	106.84	9.328
H2-S6	2019-07-22	S6	H	H2	2.6	22.058	278	8.54	106.86	9.328
H3-S6	2019-07-22	S6	H	H3	0.3	22.337	279	8.47	108.5	9.416
H3-S6	2019-07-22	S6	H	H3	0.4	22.216	279	8.49	107.94	9.389
H3-S6	2019-07-22	S6	H	H3	0.5	22.175	279	8.49	107.63	9.37
H3-S6	2019-07-22	S6	H	H3	0.6	22.152	278	8.49	107.47	9.36
H3-S6	2019-07-22	S6	H	H3	0.7	22.125	278	8.49	107.4	9.363
H3-S6	2019-07-22	S6	H	H3	0.8	22.119	278	8.49	107.4	9.36
H3-S6	2019-07-22	S6	H	H3	0.9	22.099	278	8.49	107.38	9.36
H3-S6	2019-07-22	S6	H	H3	1	22.086	278	8.49	107.3	9.36
H3-S6	2019-07-22	S6	H	H3	1.1	22.081	278	8.49	107.3	9.36
H3-S6	2019-07-22	S6	H	H3	1.2	22.079	278	8.49	107.3	9.36
H3-S6	2019-07-22	S6	H	H3	1.3	22.079	278	8.49	107.27	9.36
H3-S6	2019-07-22	S6	H	H3	1.4	22.077	278	8.49	107.2	9.353
H3-S6	2019-07-22	S6	H	H3	1.5	22.078	278	8.49	107.2	9.35
H3-S6	2019-07-22	S6	H	H3	1.6	22.078	278	8.49	107.23	9.355
H3-S6	2019-07-22	S6	H	H3	1.7	22.08	278	8.49	107.2	9.353
H3-S6	2019-07-22	S6	H	H3	1.8	22.079	278	8.49	107.23	9.355
H3-S6	2019-07-22	S6	H	H3	1.9	22.076	278	8.49	107.2	9.356
H3-S6	2019-07-22	S6	H	H3	2	22.08	278	8.49	107.2	9.352
H3-S6	2019-07-22	S6	H	H3	2.1	22.082	278	8.49	107.2	9.35
H3-S6	2019-07-22	S6	H	H3	2.2	22.08	278	8.49	107.2	9.35
H3-S6	2019-07-22	S6	H	H3	2.3	22.079	278	8.49	107.16	9.35
H3-S6	2019-07-22	S6	H	H3	2.4	22.076	278	8.49	107.2	9.35
H3-S6	2019-07-22	S6	H	H3	2.5	22.082	278	8.49	107.12	9.35
H3-S6	2019-07-22	S6	H	H3	2.6	22.087	278	8.49	107.14	9.348
Lake-S6	2019-07-22	S6	Lake	Lake	0.2	23.654	278	8.56	110.46	9.334
Lake-S6	2019-07-22	S6	Lake	Lake	0.3	23.131	278	8.57	111.2	9.48
Lake-S6	2019-07-22	S6	Lake	Lake	1.1	22.748	278	8.57	112.03	9.62
Lake-S6	2019-07-22	S6	Lake	Lake	1.2	22.529	278	8.57	113.3	9.79
Lake-S6	2019-07-22	S6	Lake	Lake	1.3	22.423	277	8.57	113.5	9.82
Lake-S6	2019-07-22	S6	Lake	Lake	1.4	22.353	277	8.57	113.95	9.875
Lake-S6	2019-07-22	S6	Lake	Lake	1.5	22.273	277	8.57	114.6	9.96
Lake-S6	2019-07-22	S6	Lake	Lake	1.6	22.217	277	8.57	114.85	9.985
Lake-S6	2019-07-22	S6	Lake	Lake	1.7	22.183	277	8.56	114.97	10.01
Lake-S6	2019-07-22	S6	Lake	Lake	1.8	22.156	277	8.56	115.03	10.017
Lake-S6	2019-07-22	S6	Lake	Lake	1.9	22.141	277	8.56	115.13	10.033
Lake-S6	2019-07-22	S6	Lake	Lake	2	22.138	277	8.56	115.1	10.03
Lake-S6	2019-07-22	S6	Lake	Lake	2.9	22.133	277	8.56	115.2	10.04
Lake-S6	2019-07-22	S6	Lake	Lake	3	22.129	277	8.55	115.2	10.04
Lake-S6	2019-07-22	S6	Lake	Lake	3.1	22.125	277	8.55	115.25	10.045
Lake-S6	2019-07-22	S6	Lake	Lake	3.2	22.121	277	8.55	115.35	10.055
Lake-S6	2019-07-22	S6	Lake	Lake	3.3	22.104	277	8.55	115.5	10.07
Lake-S6	2019-07-22	S6	Lake	Lake	3.4	22.077	277	8.55	115.65	10.09
Lake-S6	2019-07-22	S6	Lake	Lake	3.5	22.065	277	8.55	115.85	10.105
Lake-S6	2019-07-22	S6	Lake	Lake	3.6	22.059	277	8.55	115.9	10.11
Lake-S6	2019-07-22	S6	Lake	Lake	3.7	22.033	277	8.55	115.75	10.105
Lake-S6	2019-07-22	S6	Lake	Lake	3.8	21.967	277	8.56	116	10.135
Lake-S6	2019-07-22	S6	Lake	Lake	4.6	21.915	277	8.56	116.1	10.15
Lake-S6	2019-07-22	S6	Lake	Lake	4.8	21.788	277	8.52	113.9	9.983
Lake-S6	2019-07-22	S6	Lake	Lake	4.9	21.71	277	8.48	110.7	9.72
Lake-S6	2019-07-22	S6	Lake	Lake	5	21.695	277	8.46	108.75	9.56
Lake-S6	2019-07-22	S6	Lake	Lake	5.1	21.68	277	8.43	106.55	9.365
Lake-S6	2019-07-22	S6	Lake	Lake	5.2	21.647	277	8.42	104.8	9.215
Lake-S6	2019-07-22	S6	Lake	Lake	5.3	21.599	278	8.4	103.2	9.083
M1-S6	2019-07-22	S6	M	M1	0	22.738	246	8.71	110.93	9.564
M1-S6	2019-07-22	S6	M	M1	0.1	22.503	281	8.64	108.37	9.374
M1-S6	2019-07-22	S6	M	M1	0.2	22.386	281	8.69	107.69	9.338
M1-S6	2019-07-22	S6	M	M1	0.3	22.209	281	8.71	106.92	9.298
M1-S6	2019-07-22	S6	M	M1	0.4	22.112	281	8.71	106.35	9.268
M1-S6	2019-07-22	S6	M	M1	0.5	22.086	280	8.71	106.15	9.26
M1-S6	2019-07-22	S6	M	M1	0.6	22.07	280	8.7	106	9.25
M1-S6	2019-07-22	S6	M	M1	0.7	22.056	280	8.7	105.9	9.24
M1-S6	2019-07-22	S6	M	M1	0.8	22.053	280	8.7	105.8	9.233
M1-S6	2019-07-22	S6	M	M1	0.9	22.044	280	8.7	105.73	9.23
M1-S6	2019-07-22	S6	M	M1	1	22.031	280	8.7	105.67	9.227
M1-S6	2019-07-22	S6	M	M1	1.1	22.019	280	8.69	105.6	9.223
M1-S6	2019-07-22	S6	M	M1	1.2	22.018	280	8.69	105.6	9.223
M1-S6	2019-07-22	S6	M	M1	1.3	22.01	280	8.69	105.6	9.22
M1-S6	2019-07-22	S6	M	M1	1.4	22.007	280	8.69	105.5	9.22
M1-S6	2019-07-22	S6	M	M1	1.5	22.001	280	8.69	105.5	9.22
M1-S6	2019-07-22	S6	M	M1	1.6	22.002	280	8.68	105.48	9.213
M1-S6	2019-07-22	S6	M	M1	1.7	22	280	8.68	105.5	9.217
M1-S6	2019-07-22	S6	M	M1	1.8	22.001	280	8.68	105.5	9.215
M1-S6	2019-07-22	S6	M	M1	1.9	22	280	8.68	105.5	9.21
M1-S6	2019-07-22	S6	M	M1	2	21.999	280	8.67	105.4	9.21
M1-S6	2019-07-22	S6	M	M1	2.1	21.999	280	8.67	105.4	9.21
M1-S6	2019-07-22	S6	M	M1	2.2	22.001	280	8.66	105.4	9.21
M1-S6	2019-07-22	S6	M	M1	2.3	22.001	280	8.66	105.4	9.21
M1-S6	2019-07-22	S6	M	M1	2.4	22.004	280	8.66	105.43	9.21
M1-S6	2019-07-22	S6	M	M1	2.5	22.003	280	8.66	105.43	9.21
M1-S6	2019-07-22	S6	M	M1	2.6	22.005	280	8.66	105.48	9.215
M2-S6	2019-07-22	S6	M	M2	0.4	22.191	280	8.73	107.63	9.367
M2-S6	2019-07-22	S6	M	M2	0.5	22.119	280	8.71	107.13	9.34
M2-S6	2019-07-22	S6	M	M2	0.6	22.099	280	8.71	107.05	9.338
M2-S6	2019-07-22	S6	M	M2	0.7	22.089	280	8.71	106.98	9.33
M2-S6	2019-07-22	S6	M	M2	0.8	22.085	280	8.7	106.9	9.325
M2-S6	2019-07-22	S6	M	M2	0.9	22.069	280	8.7	106.9	9.328
M2-S6	2019-07-22	S6	M	M2	1	22.056	280	8.7	106.78	9.32
M2-S6	2019-07-22	S6	M	M2	1.1	22.039	280	8.7	106.7	9.318
M2-S6	2019-07-22	S6	M	M2	1.2	22.032	279	8.69	106.68	9.312
M2-S6	2019-07-22	S6	M	M2	1.3	22.024	279	8.69	106.62	9.31
M2-S6	2019-07-22	S6	M	M2	1.4	22.015	279	8.69	106.6	9.31
M2-S6	2019-07-22	S6	M	M2	1.5	22.014	279	8.69	106.6	9.31
M2-S6	2019-07-22	S6	M	M2	1.6	22.012	279	8.68	106.53	9.31
M2-S6	2019-07-22	S6	M	M2	1.7	22.01	279	8.68	106.53	9.305
M2-S6	2019-07-22	S6	M	M2	1.8	22.014	279	8.68	106.5	9.3
M2-S6	2019-07-22	S6	M	M2	1.9	22.012	279	8.68	106.52	9.305
M2-S6	2019-07-22	S6	M	M2	2	22.01	279	8.68	106.5	9.303
M2-S6	2019-07-22	S6	M	M2	2.1	22.004	279	8.67	106.5	9.305
M2-S6	2019-07-22	S6	M	M2	2.2	21.999	279	8.66	106.5	9.303
M2-S6	2019-07-22	S6	M	M2	2.3	21.993	279	8.66	106.45	9.302
M2-S6	2019-07-22	S6	M	M2	2.4	21.991	279	8.65	106.45	9.3
M2-S6	2019-07-22	S6	M	M2	2.5	21.991	279	8.65	106.43	9.3
M2-S6	2019-07-22	S6	M	M2	2.6	21.994	279	8.65	106.4	9.3
M2-S6	2019-07-22	S6	M	M2	0.3	22.323	281	8.7	107.43	9.327
M2-S6	2019-07-22	S6	M	M2	0.4	22.314	280	8.68	107.55	9.341
M2-S6	2019-07-22	S6	M	M2	0.5	22.22	280	8.65	107.22	9.328
M3-S6	2019-07-22	S6	M	M3	0.6	22.123	280	8.64	106.82	9.308
M3-S6	2019-07-22	S6	M	M3	0.7	22.095	280	8.64	106.62	9.3
M3-S6	2019-07-22	S6	M	M3	0.8	22.08	280	8.64	106.53	9.293
M3-S6	2019-07-22	S6	M	M3	0.9	22.071	279	8.63	106.5	9.293
M3-S6	2019-07-22	S6	M	M3	1	22.063	279	8.63	106.48	9.29
M3-S6	2019-07-22	S6	M	M3	1.1	22.057	279	8.63	106.47	9.29
M3-S6	2019-07-22	S6	M	M3	1.2	22.051	279	8.63	106.43	9.29
M3-S6	2019-07-22	S6	M	M3	1.3	22.049	279	8.62	106.4	9.29
M3-S6	2019-07-22	S6	M	M3	1.4	22.041	279	8.62	106.4	9.29
M3-S6	2019-07-22	S6	M	M3	1.5	22.039	279	8.62	106.4	9.29
M3-S6	2019-07-22	S6	M	M3	1.6	22.041	279	8.62	106.4	9.29
M3-S6	2019-07-22	S6	M	M3	1.7	22.038	279	8.62	106.35	9.285
M3-S6	2019-07-22	S6	M	M3	1.8	22.036	279	8.61	106.4	9.29
M3-S6	2019-07-22	S6	M	M3	1.9	22.035	279	8.61	106.3	9.285
M3-S6	2019-07-22	S6	M	M3	2	22.033	279	8.61	106.3	9.28
M3-S6	2019-07-22	S6	M	M3	2.1	22.039	279	8.61	106.38	9.29
M3-S6	2019-07-22	S6	M	M3	2.2	22.043	279	8.61	106.33	9.287
M3-S6	2019-07-22	S6	M	M3	2.3	22.042	279	8.61	106.33	9.287
M3-S6	2019-07-22	S6	M	M3	2.4	22.045	279	8.6	106.3	9.28
M3-S6	2019-07-22	S6	M	M3	2.5	22.045	279	8.6	106.3	9.28
M3-S6	2019-07-22	S6	M	M3	2.6	22.045	279	8.6	106.3	9.28
M3-S6	2019-07-22	S6	M	M3	2.7	22.049	279	8.6	106.3	9.28
M3-S6	2019-07-22	S6	M	M3	2.8	22.044	279	8.6	106.3	9.28
Lake-S6	2019-07-22	S6	Lake	Lake	0.2	22.906	238	8.66	108.23	9.27
Lake-S6	2019-07-22	S6	Lake	Lake	0.3	22.53	224	8.71	110.29	9.539
Lake-S6	2019-07-22	S6	Lake	Lake	1.5	22.264	278	8.76	112.9	9.79
Lake-S6	2019-07-22	S6	Lake	Lake	1.7	22.199	278	8.76	113.5	9.87
Lake-S6	2019-07-22	S6	Lake	Lake	1.8	22.174	278	8.75	113.93	9.92
Lake-S6	2019-07-22	S6	Lake	Lake	1.9	22.151	278	8.75	114.2	9.95
Lake-S6	2019-07-22	S6	Lake	Lake	2	22.138	278	8.74	114.3	9.96
Lake-S6	2019-07-22	S6	Lake	Lake	2.1	22.13	278	8.74	114.45	9.975
Lake-S6	2019-07-22	S6	Lake	Lake	2.2	22.124	278	8.74	114.6	9.985
Lake-S6	2019-07-22	S6	Lake	Lake	2.3	22.119	278	8.73	114.6	9.99
Lake-S6	2019-07-22	S6	Lake	Lake	2.4	22.106	278	8.73	114.73	10.003
Lake-S6	2019-07-22	S6	Lake	Lake	2.5	22.096	278	8.73	114.85	10.015
Lake-S6	2019-07-22	S6	Lake	Lake	2.6	22.089	278	8.72	114.98	10.028
Lake-S6	2019-07-22	S6	Lake	Lake	2.7	22.077	278	8.72	114.98	10.03
Lake-S6	2019-07-22	S6	Lake	Lake	2.8	22.046	278	8.72	114.9	10.03
Lake-S6	2019-07-22	S6	Lake	Lake	3.6	22.029	278	8.72	114.8	10.03
Lake-S6	2019-07-22	S6	Lake	Lake	3.7	21.998	278	8.72	114.7	10.02
Lake-S6	2019-07-22	S6	Lake	Lake	3.8	21.967	278	8.72	114.97	10.05
Lake-S6	2019-07-22	S6	Lake	Lake	3.9	21.946	278	8.72	115.47	10.097
Lake-S6	2019-07-22	S6	Lake	Lake	4	21.899	278	8.72	115.7	10.125
Lake-S6	2019-07-22	S6	Lake	Lake	4.1	21.792	278	8.72	115.35	10.105
Lake-S6	2019-07-22	S6	Lake	Lake	4.2	21.673	278	8.72	115.1	10.115
Lake-S6	2019-07-22	S6	Lake	Lake	4.3	21.591	278	8.7	114.4	10.067
Lake-S6	2019-07-22	S6	Lake	Lake	4.4	21.53	278	8.69	112.9	9.95
Lake-S6	2019-07-22	S6	Lake	Lake	5.1	21.521	278	8.68	111.9	9.87
Lake-S6	2019-07-22	S6	Lake	Lake	5.2	21.51	278	8.67	110.77	9.773
Lake-S6	2019-07-22	S6	Lake	Lake	5.3	21.5	278	8.66	109.5	9.66
Lake-S6	2019-07-22	S6	Lake	Lake	5.4	21.483	278	8.65	108.35	9.56
Lake-S6	2019-07-22	S6	Lake	Lake	5.5	21.467	278	8.63	107.5	9.49
C1-S7	2019-07-25	S7	C	C1	0.1	22.972	275	7.4	125.28	10.745
C1-S7	2019-07-25	S7	C	C1	0.2	22.961	275	7.4	125.22	10.742
C1-S7	2019-07-25	S7	C	C1	0.3	22.904	275	7.44	125.09	10.741
C1-S7	2019-07-25	S7	C	C1	0.4	22.875	275	7.43	125	10.74
C1-S7	2019-07-25	S7	C	C1	0.5	22.86	275	7.42	124.98	10.74
C1-S7	2019-07-25	S7	C	C1	1.3	22.842	275	7.42	124.9	10.74
C1-S7	2019-07-25	S7	C	C1	1.4	22.809	275	7.42	124.9	10.74
C1-S7	2019-07-25	S7	C	C1	1.5	22.796	275	7.43	124.9	10.74
C1-S7	2019-07-25	S7	C	C1	1.6	22.791	275	7.48	124.8	10.74
C1-S7	2019-07-25	S7	C	C1	1.7	22.781	275	7.53	124.7	10.735
C1-S7	2019-07-25	S7	C	C1	1.8	22.766	275	7.57	124.6	10.73
C1-S7	2019-07-25	S7	C	C1	1.9	22.752	275	7.59	124.55	10.725
C1-S7	2019-07-25	S7	C	C1	2	22.738	275	7.59	124.5	10.72
C1-S7	2019-07-25	S7	C	C1	2.1	22.731	275	7.6	124.4	10.72
C1-S7	2019-07-25	S7	C	C1	2.2	22.735	275	7.61	124.3	10.71
C1-S7	2019-07-25	S7	C	C1	2.3	22.734	275	7.61	124.3	10.71
C1-S7	2019-07-25	S7	C	C1	2.4	22.734	275	7.64	124.3	10.71
C1-S7	2019-07-25	S7	C	C1	2.5	22.732	275	7.66	124.3	10.71
C2-S7	2019-07-25	S7	C	C2	0.1	22.976	275	7.63	126.04	10.811
C2-S7	2019-07-25	S7	C	C2	0.2	22.988	275	7.62	126.09	10.812
C2-S7	2019-07-25	S7	C	C2	0.3	22.855	275	7.61	125.9	10.82
C2-S7	2019-07-25	S7	C	C2	1	22.838	275	7.61	125.8	10.82
C2-S7	2019-07-25	S7	C	C2	1.1	22.832	275	7.62	125.75	10.815
C2-S7	2019-07-25	S7	C	C2	1.3	22.818	275	7.65	125.54	10.8
C2-S7	2019-07-25	S7	C	C2	1.4	22.807	275	7.67	125.3	10.78
C2-S7	2019-07-25	S7	C	C2	1.5	22.799	275	7.68	125.17	10.77
C2-S7	2019-07-25	S7	C	C2	1.6	22.781	275	7.71	125.08	10.765
C2-S7	2019-07-25	S7	C	C2	1.7	22.774	275	7.74	125	10.76
C2-S7	2019-07-25	S7	C	C2	1.8	22.768	275	7.76	124.93	10.76
C2-S7	2019-07-25	S7	C	C2	1.9	22.763	275	7.77	124.9	10.75
C2-S7	2019-07-25	S7	C	C2	2.6	22.762	275	7.77	124.9	10.75
C2-S7	2019-07-25	S7	C	C2	2.7	22.767	275	7.8	124.8	10.747
C3-S7	2019-07-25	S7	C	C3	0.2	23.098	275	7.65	126.43	10.819
C3-S7	2019-07-25	S7	C	C3	0.3	22.942	275	7.62	126.23	10.83
C3-S7	2019-07-25	S7	C	C3	1	22.916	275	7.65	126.2	10.83
C3-S7	2019-07-25	S7	C	C3	1.1	22.907	275	7.66	126.1	10.83
C3-S7	2019-07-25	S7	C	C3	1.2	22.9	275	7.67	126.1	10.83
C3-S7	2019-07-25	S7	C	C3	1.3	22.882	275	7.68	126	10.82
C3-S7	2019-07-25	S7	C	C3	1.4	22.865	275	7.69	126	10.82
C3-S7	2019-07-25	S7	C	C3	1.5	22.849	275	7.72	125.9	10.82
C3-S7	2019-07-25	S7	C	C3	1.6	22.845	275	7.73	125.8	10.82
C3-S7	2019-07-25	S7	C	C3	1.7	22.827	275	7.74	125.75	10.81
C3-S7	2019-07-25	S7	C	C3	1.8	22.816	275	7.74	125.7	10.81
C3-S7	2019-07-25	S7	C	C3	1.9	22.811	275	7.75	125.6	10.805
C3-S7	2019-07-25	S7	C	C3	2	22.802	275	7.75	125.55	10.8
C3-S7	2019-07-25	S7	C	C3	2.1	22.805	274	7.75	125.5	10.797
C3-S7	2019-07-25	S7	C	C3	2.2	22.815	274	7.75	125.4	10.79
C3-S7	2019-07-25	S7	C	C3	2.3	22.815	274	7.74	125.4	10.79
Lake-S7	2019-07-25	S7	Lake	Lake	0	23.304	202	7.65	123.35	10.53
Lake-S7	2019-07-25	S7	Lake	Lake	0.1	23.482	274	7.72	127.08	10.798
Lake-S7	2019-07-25	S7	Lake	Lake	0.2	23.485	274	7.72	128.3	10.9
Lake-S7	2019-07-25	S7	Lake	Lake	1	23.45	274	7.74	128.6	10.92
Lake-S7	2019-07-25	S7	Lake	Lake	1.2	23.383	274	7.76	128.8	10.95
Lake-S7	2019-07-25	S7	Lake	Lake	1.3	23.327	274	7.77	129	10.98
Lake-S7	2019-07-25	S7	Lake	Lake	1.4	23.253	274	7.77	129.1	11
Lake-S7	2019-07-25	S7	Lake	Lake	1.5	23.189	274	7.78	129.2	11.02
Lake-S7	2019-07-25	S7	Lake	Lake	1.6	23.179	274	7.78	129.5	11.07
Lake-S7	2019-07-25	S7	Lake	Lake	1.7	23.169	274	7.78	129.8	11.09
Lake-S7	2019-07-25	S7	Lake	Lake	1.8	23.153	274	7.79	130.05	11.115
Lake-S7	2019-07-25	S7	Lake	Lake	1.9	23.154	274	7.79	130.2	11.13
Lake-S7	2019-07-25	S7	Lake	Lake	2	23.104	274	7.79	130.3	11.145
Lake-S7	2019-07-25	S7	Lake	Lake	2.9	23.019	274	7.78	130.4	11.16
Lake-S7	2019-07-25	S7	Lake	Lake	3	23	274	7.79	130.4	11.18
Lake-S7	2019-07-25	S7	Lake	Lake	3.1	22.967	274	7.79	130.4	11.18
Lake-S7	2019-07-25	S7	Lake	Lake	3.2	22.838	274	7.78	130.4	11.2
Lake-S7	2019-07-25	S7	Lake	Lake	3.3	22.752	274	7.78	130.4	11.22
Lake-S7	2019-07-25	S7	Lake	Lake	3.4	22.69	274	7.78	130.4	11.23
Lake-S7	2019-07-25	S7	Lake	Lake	3.5	22.634	274	7.77	130.35	11.245
Lake-S7	2019-07-25	S7	Lake	Lake	3.6	22.523	274	7.76	130.23	11.257
Lake-S7	2019-07-25	S7	Lake	Lake	3.7	22.494	274	7.73	130.05	11.255
Lake-S7	2019-07-25	S7	Lake	Lake	3.8	22.074	274	7.71	129.73	11.28
Lake-S7	2019-07-25	S7	Lake	Lake	3.9	21.347	274	7.7	129.05	11.37
Lake-S7	2019-07-25	S7	Lake	Lake	4.8	20.9	272	7.74	128.8	11.42
Lake-S7	2019-07-25	S7	Lake	Lake	4.9	20.574	272	7.8	128.7	11.49
Lake-S7	2019-07-25	S7	Lake	Lake	5.1	20.3	273	7.88	128.7	11.57
Lake-S7	2019-07-25	S7	Lake	Lake	5.2	20.178	273	7.97	128.8	11.63
Lake-S7	2019-07-25	S7	Lake	Lake	5.4	20.069	273	7.99	128.8	11.66
Lake-S7	2019-07-25	S7	Lake	Lake	5.6	20	274	7.99	128.7	11.68
Lake-S7	2019-07-25	S7	Lake	Lake	5.7	19.955	274	7.98	128.7	11.69
Lake-S7	2019-07-25	S7	Lake	Lake	5.8	19.776	274	7.96	128.5	11.69
Lake-S7	2019-07-25	S7	Lake	Lake	5.9	19.52	275	7.93	123.8	11.3
Lake-S7	2019-07-25	S7	Lake	Lake	6	19.412	275	7.9	121.9	11.18
Lake-S7	2019-07-25	S7	Lake	Lake	6.1	19.308	276	7.88	120.2	11.05
Lake-S7	2019-07-25	S7	Lake	Lake	6.2	19.32	275	7.87	119.7	11.02
H1-S7	2019-07-25	S7	H	H1	0	23.54	276	8.09	122.35	10.375
H1-S7	2019-07-25	S7	H	H1	0.1	23.412	276	8.09	126.02	10.718
H1-S7	2019-07-25	S7	H	H1	0.2	23.364	275	8.08	126.85	10.799
H1-S7	2019-07-25	S7	H	H1	0.3	23.171	275	8.11	126.65	10.818
H1-S7	2019-07-25	S7	H	H1	1.1	23.156	275	8.15	126.5	10.81
H1-S7	2019-07-25	S7	H	H1	1.2	23.091	275	8.17	126.35	10.8
H1-S7	2019-07-25	S7	H	H1	1.3	23.042	275	8.18	126.23	10.81
H1-S7	2019-07-25	S7	H	H1	1.4	23	274	8.19	126.1	10.805
H1-S7	2019-07-25	S7	H	H1	1.5	23.008	274	8.19	125.95	10.793
H1-S7	2019-07-25	S7	H	H1	1.6	22.972	274	8.2	125.77	10.79
H1-S7	2019-07-25	S7	H	H1	1.7	22.96	274	8.2	125.7	10.78
H1-S7	2019-07-25	S7	H	H1	1.8	22.941	274	8.21	125.6	10.78
H1-S7	2019-07-25	S7	H	H1	1.9	22.947	274	8.21	125.6	10.77
H1-S7	2019-07-25	S7	H	H1	2.7	22.937	274	8.21	125.5	10.77
H1-S7	2019-07-25	S7	H	H1	2.8	22.946	274	8.21	125.47	10.767
H2-S7	2019-07-25	S7	H	H2	0	23.519	276	8.25	125.98	10.691
H2-S7	2019-07-25	S7	H	H2	0.1	23.429	275	8.21	126.65	10.769
H2-S7	2019-07-25	S7	H	H2	0.9	23.333	275	8.21	126.7	10.79
H2-S7	2019-07-25	S7	H	H2	1	23.305	275	8.21	126.7	10.79
H2-S7	2019-07-25	S7	H	H2	1.1	23.255	275	8.22	126.6	10.79
H2-S7	2019-07-25	S7	H	H2	1.2	23.129	275	8.23	126.5	10.8
H2-S7	2019-07-25	S7	H	H2	1.3	23.081	275	8.24	126.35	10.815
H2-S7	2019-07-25	S7	H	H2	1.4	23.065	275	8.24	126.25	10.805
H2-S7	2019-07-25	S7	H	H2	1.5	23.052	275	8.25	126.1	10.8
H2-S7	2019-07-25	S7	H	H2	1.6	23.038	274	8.25	126.05	10.795
H2-S7	2019-07-25	S7	H	H2	1.7	23.03	274	8.26	125.9	10.785
H2-S7	2019-07-25	S7	H	H2	1.8	23.03	274	8.26	125.8	10.78
H2-S7	2019-07-25	S7	H	H2	1.9	22.998	275	8.27	125.75	10.78
H2-S7	2019-07-25	S7	H	H2	2	22.985	274	8.27	125.67	10.777
H2-S7	2019-07-25	S7	H	H2	2.1	22.993	274	8.27	125.6	10.77
H2-S7	2019-07-25	S7	H	H2	2.2	23.002	274	8.27	125.53	10.76
H2-S7	2019-07-25	S7	H	H2	0.1	23.644	275	8.15	127.51	10.798
H3-S7	2019-07-25	S7	H	H3	0.2	23.44	275	8.16	127.4	10.826
H3-S7	2019-07-25	S7	H	H3	1	23.294	275	8.19	127.25	10.835
H3-S7	2019-07-25	S7	H	H3	1.1	23.267	275	8.19	127.2	10.85
H3-S7	2019-07-25	S7	H	H3	1.2	23.233	275	8.2	127.05	10.84
H3-S7	2019-07-25	S7	H	H3	1.3	23.198	274	8.2	127	10.84
H3-S7	2019-07-25	S7	H	H3	1.4	23.176	274	8.21	126.9	10.84
H3-S7	2019-07-25	S7	H	H3	1.5	23.158	274	8.21	126.8	10.84
H3-S7	2019-07-25	S7	H	H3	1.6	23.155	274	8.22	126.8	10.835
H3-S7	2019-07-25	S7	H	H3	1.7	23.183	274	8.22	126.7	10.83
H3-S7	2019-07-25	S7	H	H3	1.8	23.194	274	8.24	126.7	10.82
H3-S7	2019-07-25	S7	H	H3	1.9	23.167	274	8.24	126.65	10.82
H3-S7	2019-07-25	S7	H	H3	2	23.172	274	8.24	126.6	10.82
H3-S7	2019-07-25	S7	H	H3	2.1	23.167	274	8.24	126.6	10.82
H3-S7	2019-07-25	S7	H	H3	2.2	23.174	274	8.25	126.6	10.818
H3-S7	2019-07-25	S7	H	H3	2.3	23.18	274	8.25	126.6	10.816
Lake-S7	2019-07-25	S7	Lake	Lake	0.2	24.692	274	8.28	124.81	10.363
Lake-S7	2019-07-25	S7	Lake	Lake	1	24.539	275	8.24	126.6	10.54
Lake-S7	2019-07-25	S7	Lake	Lake	1.1	24.528	275	8.23	126.8	10.56
Lake-S7	2019-07-25	S7	Lake	Lake	1.3	24.505	275	8.23	126.9	10.57
Lake-S7	2019-07-25	S7	Lake	Lake	1.4	24.349	275	8.23	127.05	10.605
Lake-S7	2019-07-25	S7	Lake	Lake	1.5	24.298	275	8.23	127.7	10.683
Lake-S7	2019-07-25	S7	Lake	Lake	1.6	24.251	275	8.23	128.1	10.72
Lake-S7	2019-07-25	S7	Lake	Lake	1.7	24.224	275	8.23	128.3	10.74
Lake-S7	2019-07-25	S7	Lake	Lake	1.8	24.15	275	8.22	128.45	10.765
Lake-S7	2019-07-25	S7	Lake	Lake	1.9	23.923	275	8.23	128.5	10.805
Lake-S7	2019-07-25	S7	Lake	Lake	2.8	23.795	275	8.23	128.6	10.84
Lake-S7	2019-07-25	S7	Lake	Lake	2.9	23.709	275	8.23	128.7	10.88
Lake-S7	2019-07-25	S7	Lake	Lake	3	23.659	274	8.23	129	10.92
Lake-S7	2019-07-25	S7	Lake	Lake	3.1	23.623	274	8.23	129.2	10.94
Lake-S7	2019-07-25	S7	Lake	Lake	3.2	23.553	274	8.23	129.2	10.95
Lake-S7	2019-07-25	S7	Lake	Lake	3.3	23.385	274	8.23	129.25	10.975
Lake-S7	2019-07-25	S7	Lake	Lake	3.4	23.248	274	8.23	129.4	11.02
Lake-S7	2019-07-25	S7	Lake	Lake	4.2	23.087	274	8.22	129.4	11.04
Lake-S7	2019-07-25	S7	Lake	Lake	4.3	22.788	275	8.22	129.2	11.06
Lake-S7	2019-07-25	S7	Lake	Lake	4.4	22.297	275	8.21	128.9	11.13
Lake-S7	2019-07-25	S7	Lake	Lake	4.5	21.841	275	8.2	124.9	10.88
Lake-S7	2019-07-25	S7	Lake	Lake	4.6	21.451	276	8.19	124.1	10.88
Lake-S7	2019-07-25	S7	Lake	Lake	4.7	21.083	275	8.18	124.8	11.02
Lake-S7	2019-07-25	S7	Lake	Lake	4.8	20.861	275	8.18	125.5	11.16
Lake-S7	2019-07-25	S7	Lake	Lake	4.9	20.636	275	8.18	125.2	11.18
Lake-S7	2019-07-25	S7	Lake	Lake	5	20.336	274	8.17	124.8	11.2
Lake-S7	2019-07-25	S7	Lake	Lake	5.8	20.092	274	8.15	124.4	11.23
Lake-S7	2019-07-25	S7	Lake	Lake	6.2	19.846	275	8.13	123.8	11.23
Lake-S7	2019-07-25	S7	Lake	Lake	6.5	19.62	275	8.1	117.4	10.7
M1-S7	2019-07-25	S7	M	M1	0	23.342	276	7.86	124.72	10.622
M1-S7	2019-07-25	S7	M	M1	0.1	23.258	275	7.85	124.84	10.649
M1-S7	2019-07-25	S7	M	M1	0.2	23.021	275	7.88	124.47	10.66
M1-S7	2019-07-25	S7	M	M1	0.9	22.976	275	7.87	124.3	10.65
M1-S7	2019-07-25	S7	M	M1	1	22.948	275	7.87	124.15	10.65
M1-S7	2019-07-25	S7	M	M1	1.1	22.931	275	7.87	123.95	10.64
M1-S7	2019-07-25	S7	M	M1	1.2	22.913	275	7.9	123.8	10.63
M1-S7	2019-07-25	S7	M	M1	1.3	22.906	275	7.97	123.75	10.625
M1-S7	2019-07-25	S7	M	M1	1.4	22.898	275	8	123.5	10.607
M1-S7	2019-07-25	S7	M	M1	1.5	22.884	275	8.03	123.35	10.595
M1-S7	2019-07-25	S7	M	M1	1.6	22.873	275	8.05	123.2	10.587
M1-S7	2019-07-25	S7	M	M1	1.7	22.881	275	8.06	123.1	10.575
M1-S7	2019-07-25	S7	M	M1	1.8	22.869	275	8.07	123	10.57
M1-S7	2019-07-25	S7	M	M1	2.6	22.858	275	8.07	123	10.57
M1-S7	2019-07-25	S7	M	M1	2.7	22.86	275	8.08	122.9	10.57
M2-S7	2019-07-25	S7	M	M2	0	23.392	277	8.1	123.94	10.543
M2-S7	2019-07-25	S7	M	M2	0.1	23.278	275	8.09	125.18	10.674
M2-S7	2019-07-25	S7	M	M2	0.2	23.173	275	8.1	125.02	10.68
M2-S7	2019-07-25	S7	M	M2	1	23.031	275	8.21	124.75	10.685
M2-S7	2019-07-25	S7	M	M2	1.1	23.016	275	8.21	124.6	10.68
M2-S7	2019-07-25	S7	M	M2	1.2	22.977	275	8.22	124.6	10.67
M2-S7	2019-07-25	S7	M	M2	1.3	22.945	275	8.23	124.5	10.68
M2-S7	2019-07-25	S7	M	M2	1.4	22.92	275	8.24	124.35	10.675
M2-S7	2019-07-25	S7	M	M2	1.5	22.908	275	8.24	124.2	10.67
M2-S7	2019-07-25	S7	M	M2	1.6	22.893	275	8.25	124.15	10.665
M2-S7	2019-07-25	S7	M	M2	1.7	22.873	275	8.26	124	10.655
M2-S7	2019-07-25	S7	M	M2	1.8	22.866	275	8.27	123.9	10.65
M2-S7	2019-07-25	S7	M	M2	1.9	22.859	274	8.27	123.8	10.64
M2-S7	2019-07-25	S7	M	M2	2.7	22.855	274	8.27	123.8	10.64
M2-S7	2019-07-25	S7	M	M2	2.8	22.843	275	8.28	123.7	10.635
M3-S7	2019-07-25	S7	M	M3	0.2	23.381	275	8.07	125.06	10.643
M3-S7	2019-07-25	S7	M	M3	0.3	23.115	275	8.15	124.52	10.647
M3-S7	2019-07-25	S7	M	M3	0.4	23.071	275	8.16	124.25	10.635
M3-S7	2019-07-25	S7	M	M3	1.1	23.064	275	8.16	124.2	10.63
M3-S7	2019-07-25	S7	M	M3	1.2	23.052	275	8.17	124	10.62
M3-S7	2019-07-25	S7	M	M3	1.3	23.032	275	8.18	123.84	10.606
M3-S7	2019-07-25	S7	M	M3	1.4	23.006	275	8.18	123.66	10.6
M3-S7	2019-07-25	S7	M	M3	1.5	22.985	275	8.19	123.58	10.598
M3-S7	2019-07-25	S7	M	M3	1.6	22.974	275	8.2	123.5	10.59
M3-S7	2019-07-25	S7	M	M3	1.7	22.971	275	8.2	123.45	10.59
M3-S7	2019-07-25	S7	M	M3	1.8	22.962	275	8.21	123.4	10.59
M3-S7	2019-07-25	S7	M	M3	2.5	22.935	275	8.21	123.4	10.59
M3-S7	2019-07-25	S7	M	M3	2.6	22.937	275	8.22	123.4	10.59
M3-S7	2019-07-25	S7	M	M3	2.7	22.934	275	8.22	123.33	10.587
M3-S7	2019-07-25	S7	M	M3	2.8	22.934	275	8.22	123.3	10.58
Lake-S7	2019-07-25	S7	Lake	Lake	0	23.933	274	8.18	124.9	10.5
Lake-S7	2019-07-25	S7	Lake	Lake	0.1	23.868	274	8.23	125.55	10.585
Lake-S7	2019-07-25	S7	Lake	Lake	0.9	23.838	274	8.26	126.3	10.66
Lake-S7	2019-07-25	S7	Lake	Lake	1	23.825	274	8.26	126.7	10.69
Lake-S7	2019-07-25	S7	Lake	Lake	1.1	23.814	274	8.27	127.55	10.765
Lake-S7	2019-07-25	S7	Lake	Lake	1.2	23.789	274	8.27	128.3	10.83
Lake-S7	2019-07-25	S7	Lake	Lake	1.3	23.781	274	8.28	128.75	10.875
Lake-S7	2019-07-25	S7	Lake	Lake	1.4	23.781	274	8.28	129.1	10.9
Lake-S7	2019-07-25	S7	Lake	Lake	1.5	23.783	274	8.28	129.3	10.92
Lake-S7	2019-07-25	S7	Lake	Lake	1.6	23.772	274	8.29	129.55	10.945
Lake-S7	2019-07-25	S7	Lake	Lake	1.7	23.656	274	8.29	129.7	10.96
Lake-S7	2019-07-25	S7	Lake	Lake	1.8	23.61	274	8.29	129.8	10.99
Lake-S7	2019-07-25	S7	Lake	Lake	2.6	23.568	274	8.29	129.9	11
Lake-S7	2019-07-25	S7	Lake	Lake	2.7	23.539	274	8.29	130	11.02
Lake-S7	2019-07-25	S7	Lake	Lake	2.8	23.516	274	8.3	130.1	11.04
Lake-S7	2019-07-25	S7	Lake	Lake	2.9	23.498	274	8.3	130.2	11.055
Lake-S7	2019-07-25	S7	Lake	Lake	3	23.462	274	8.31	130.3	11.07
Lake-S7	2019-07-25	S7	Lake	Lake	3.1	23.374	274	8.32	130.4	11.09
Lake-S7	2019-07-25	S7	Lake	Lake	3.2	23.257	274	8.32	130.4	11.11
Lake-S7	2019-07-25	S7	Lake	Lake	3.3	23.145	274	8.32	130.4	11.12
Lake-S7	2019-07-25	S7	Lake	Lake	3.4	23.025	274	8.32	130.4	11.16
Lake-S7	2019-07-25	S7	Lake	Lake	3.5	22.914	274	8.33	130.4	11.18
Lake-S7	2019-07-25	S7	Lake	Lake	4.4	22.828	274	8.33	130.3	11.19
Lake-S7	2019-07-25	S7	Lake	Lake	4.6	22.512	274	8.32	125.9	10.83
Lake-S7	2019-07-25	S7	Lake	Lake	4.8	21.835	276	8.31	126.4	10.94
Lake-S7	2019-07-25	S7	Lake	Lake	4.9	21.448	275	8.31	128.05	11.26
Lake-S7	2019-07-25	S7	Lake	Lake	5	20.843	274	8.3	127	11.23
Lake-S7	2019-07-25	S7	Lake	Lake	5.1	20.536	275	8.29	126.6	11.32
Lake-S7	2019-07-25	S7	Lake	Lake	5.2	20.418	275	8.28	126.5	11.37
Lake-S7	2019-07-25	S7	Lake	Lake	5.3	20.203	275	8.27	126.3	11.38
Lake-S7	2019-07-25	S7	Lake	Lake	5.4	19.993	274	8.26	126.1	11.41
Lake-S7	2019-07-25	S7	Lake	Lake	6.4	19.764	275	8.23	125.9	11.44
Lake-S7	2019-07-25	S7	Lake	Lake	6.6	19.581	275	8.2	125.5	11.45
Lake-S7	2019-07-25	S7	Lake	Lake	6.7	19.482	276	8.17	119.2	10.92
C1-S8	2019-07-30	S8	C	C1	0.1	22.478	270	8.8	112.44	9.734
C1-S8	2019-07-30	S8	C	C1	0.2	22.47	270	8.84	112.5	9.74
C1-S8	2019-07-30	S8	C	C1	0.3	22.459	270	8.87	112.5	9.74
C1-S8	2019-07-30	S8	C	C1	0.4	22.455	270	8.87	112.48	9.74
C1-S8	2019-07-30	S8	C	C1	1.3	22.447	270	8.88	112.4	9.74
C1-S8	2019-07-30	S8	C	C1	1.4	22.441	270	8.89	112.4	9.74
C1-S8	2019-07-30	S8	C	C1	1.5	22.427	270	8.89	112.4	9.74
C1-S8	2019-07-30	S8	C	C1	1.6	22.413	270	8.93	112.4	9.745
C1-S8	2019-07-30	S8	C	C1	1.7	22.408	270	9.25	112.4	9.75
C1-S8	2019-07-30	S8	C	C1	1.8	22.398	270	9.43	112.5	9.753
C1-S8	2019-07-30	S8	C	C1	1.9	22.384	270	9.51	112.55	9.763
C1-S8	2019-07-30	S8	C	C1	2	22.357	270	9.66	112.63	9.773
C1-S8	2019-07-30	S8	C	C1	2.1	22.34	270	9.54	112.73	9.787
C1-S8	2019-07-30	S8	C	C1	2.2	22.316	270	9.53	112.98	9.812
C1-S8	2019-07-30	S8	C	C1	2.3	22.316	270	9.56	113.43	9.852
C1-S8	2019-07-30	S8	C	C1	2.4	22.32	270	9.53	113.7	9.87
C2-S8	2019-07-30	S8	C	C2	0	22.533	270	7.98	111.6	9.65
C2-S8	2019-07-30	S8	C	C2	0.1	22.461	270	8.04	111.5	9.66
C2-S8	2019-07-30	S8	C	C2	0.9	22.448	270	8.07	111.5	9.66
C2-S8	2019-07-30	S8	C	C2	1	22.445	270	8.09	111.5	9.66
C2-S8	2019-07-30	S8	C	C2	1.1	22.443	270	8.12	111.5	9.66
C2-S8	2019-07-30	S8	C	C2	1.2	22.44	270	8.15	111.5	9.66
C2-S8	2019-07-30	S8	C	C2	1.3	22.433	270	8.2	111.5	9.66
C2-S8	2019-07-30	S8	C	C2	1.4	22.428	270	8.38	111.5	9.66
C2-S8	2019-07-30	S8	C	C2	1.5	22.424	270	8.52	111.5	9.66
C2-S8	2019-07-30	S8	C	C2	1.6	22.407	270	8.6	111.5	9.663
C2-S8	2019-07-30	S8	C	C2	1.7	22.373	270	8.68	111.5	9.67
C2-S8	2019-07-30	S8	C	C2	1.8	22.359	270	8.73	111.57	9.68
C2-S8	2019-07-30	S8	C	C2	1.9	22.345	270	8.75	111.6	9.69
C2-S8	2019-07-30	S8	C	C2	2.6	22.329	270	8.75	111.6	9.69
C2-S8	2019-07-30	S8	C	C2	2.7	22.277	270	8.81	111.73	9.71
C2-S8	2019-07-30	S8	C	C2	2.8	22.265	270	8.85	112.05	9.74
C3-S8	2019-07-30	S8	C	C3	0.1	22.468	270	8.47	112.62	9.75
C3-S8	2019-07-30	S8	C	C3	0.2	22.462	270	8.5	112.6	9.75
C3-S8	2019-07-30	S8	C	C3	1	22.453	270	8.52	112.6	9.75
C3-S8	2019-07-30	S8	C	C3	1.1	22.443	270	8.61	112.6	9.75
C3-S8	2019-07-30	S8	C	C3	1.2	22.433	270	8.69	112.6	9.75
C3-S8	2019-07-30	S8	C	C3	1.3	22.426	270	8.77	112.6	9.76
C3-S8	2019-07-30	S8	C	C3	1.4	22.425	270	8.83	112.6	9.76
C3-S8	2019-07-30	S8	C	C3	1.5	22.424	270	8.88	112.57	9.757
C3-S8	2019-07-30	S8	C	C3	1.6	22.403	270	8.94	112.5	9.75
C3-S8	2019-07-30	S8	C	C3	1.7	22.388	270	9	112.5	9.76
C3-S8	2019-07-30	S8	C	C3	1.8	22.373	270	9.02	112.5	9.76
C3-S8	2019-07-30	S8	C	C3	2.7	22.341	270	8.99	112.53	9.767
C3-S8	2019-07-30	S8	C	C3	2.8	22.313	270	8.92	112.6	9.78
C3-S8	2019-07-30	S8	C	C3	2.9	22.256	269	8.9	112.7	9.797
C3-S8	2019-07-30	S8	C	C3	3	22.244	269	8.97	114.49	9.958
Lake-S8	2019-07-30	S8	Lake	Lake	0.1	22.406	270	8.82	110.1	9.54
Lake-S8	2019-07-30	S8	Lake	Lake	0.2	22.404	270	8.82	110.43	9.573
Lake-S8	2019-07-30	S8	Lake	Lake	0.3	22.398	270	8.84	110.75	9.605
Lake-S8	2019-07-30	S8	Lake	Lake	1.2	22.387	270	8.84	110.9	9.61
Lake-S8	2019-07-30	S8	Lake	Lake	1.3	22.381	270	8.88	111	9.625
Lake-S8	2019-07-30	S8	Lake	Lake	1.4	22.381	270	8.92	111.2	9.647
Lake-S8	2019-07-30	S8	Lake	Lake	1.5	22.366	270	8.99	111.5	9.67
Lake-S8	2019-07-30	S8	Lake	Lake	1.6	22.344	270	9.07	111.5	9.675
Lake-S8	2019-07-30	S8	Lake	Lake	1.7	22.321	270	9.14	111.4	9.67
Lake-S8	2019-07-30	S8	Lake	Lake	1.8	22.309	271	9.21	111.3	9.67
Lake-S8	2019-07-30	S8	Lake	Lake	1.9	22.304	271	9.26	111.1	9.65
Lake-S8	2019-07-30	S8	Lake	Lake	2.7	22.299	271	9.3	110.75	9.62
Lake-S8	2019-07-30	S8	Lake	Lake	2.8	22.297	271	9.32	109.78	9.538
Lake-S8	2019-07-30	S8	Lake	Lake	2.9	22.292	271	9.32	108.6	9.43
Lake-S8	2019-07-30	S8	Lake	Lake	3	22.283	271	9.32	107.5	9.347
Lake-S8	2019-07-30	S8	Lake	Lake	3.1	22.273	271	9.32	106.5	9.257
Lake-S8	2019-07-30	S8	Lake	Lake	3.2	22.25	271	9.3	105.75	9.195
Lake-S8	2019-07-30	S8	Lake	Lake	3.3	22.224	271	9.29	105.3	9.15
Lake-S8	2019-07-30	S8	Lake	Lake	4.2	22.174	271	9.29	100.5	8.74
Lake-S8	2019-07-30	S8	Lake	Lake	4.3	21.833	273	9.28	101.5	8.83
Lake-S8	2019-07-30	S8	Lake	Lake	4.5	21.484	274	9.28	98	8.59
Lake-S8	2019-07-30	S8	Lake	Lake	4.6	20.987	275	9.28	98.2	8.67
Lake-S8	2019-07-30	S8	Lake	Lake	4.8	19.105	281	9.31	98	8.74
Lake-S8	2019-07-30	S8	Lake	Lake	4.9	18.757	279	9.36	103.5	9.58
Lake-S8	2019-07-30	S8	Lake	Lake	5.1	18.655	278	9.4	106.5	9.92
Lake-S8	2019-07-30	S8	Lake	Lake	5.2	18.926	276	9.44	109.83	10.227
Lake-S8	2019-07-30	S8	Lake	Lake	5.3	18.844	275	9.45	112.87	10.46
Lake-S8	2019-07-30	S8	Lake	Lake	5.4	18.284	275	9.46	118.74	11.154
Lake-S8	2019-07-30	S8	Lake	Lake	5.5	18.025	275	9.46	119.8	11.29
Lake-S8	2019-07-30	S8	Lake	Lake	6.3	17.82	275	9.46	119.9	11.37
H1-S8	2019-07-30	S8	H	H1	0.1	22.538	270	8.27	113.7	9.834
H1-S8	2019-07-30	S8	H	H1	0.2	22.49	270	8.51	113.7	9.84
[truncated: 158 more rows]

## Sheet: Chemical
#					m	µScm-1		meqL-1	mgNL-1	mgNL-1	mgNL-1	mgNL-1	mgNL-1	mgPL-1	mgPL-1	mgPL-1	mgL-1	mgL-1	mgL-1	mgL-1	mgL-1	mgL-1
Sample_Name	Date	Sampling	Treatment	Replicate	Depth	Cond	pH	TA	NH4	NO2	NO3	Ntot	Npart	PO4	Ptot	Ppart	TOC	POC	TPC	Cl	SO4	SiO2
C1-0-S1	2019-07-04	S1	C	C1	0	285	8.37	1.57	0.013	0.004	0.35	0.57	0.07	0.003	0.011	0.008	1.62	0.237	0.475	10.56	46.37	0.13
C1-2-S1	2019-07-04	S1	C	C1	2	283	8.14	1.58	0.017	0.005	0.34	0.58	0.081	0.003	0.01	0.015	1.58	0.27	0.54	10.5	46.58	0.12
C2-0-S1	2019-07-04	S1	C	C2	0	284	8.14	1.55	0.009	0.005	0.34	0.53	0.063	0.003	0.01	0.007	1.27	0.197	0.393	10.58	46.75	0.12
C2-2-S1	2019-07-04	S1	C	C2	2	283	8.19	1.56	0.007	0.005	0.34	0.52	0.057	0.003	0.01	0.007	1.25	0.191	0.383	10.64	46.92	0.12
C3-0-S1	2019-07-04	S1	C	C3	0	285	8.11	1.56	0.008	0.005	0.34	0.53	0.068	0.003	0.009	0.005	1.28	0.2	0.4	10.56	46.94	0.11
C3-2-S1	2019-07-04	S1	C	C3	2	287	8.04	1.56	0.009	0.005	0.34	0.53	0.059	0.002	0.01	0.005	1.29	0.209	0.417	10.55	47.04	0.11
M1-0-S1	2019-07-04	S1	M	M1	0	286	8.12	1.56	0.008	0.005	0.34	0.53	0.067	0.003	0.01	0.005	1.27	0.211	0.421	10.78	47.26	0.13
M1-2-S1	2019-07-04	S1	M	M1	2	284	8.15	1.57	0.01	0.005	0.34	0.52	0.069	0.004	0.01	0.006	1.23	0.18	0.45	10.86	47.2	0.13
M2-0-S1	2019-07-04	S1	M	M2	0	286	8.15	1.57	0.014	0.005	0.34	0.55	0.069	0.003	0.01	0.006	1.34	0.233	0.466	10.59	47.22	0.12
M2-2-S1	2019-07-04	S1	M	M2	2	290	8.16	1.58	0.007	0.005	0.34	0.51	0.071	NA	0.01	0.005	1.43	0.197	0.491	10.61	47.42	0.14
M3-0-S1	2019-07-04	S1	M	M3	0	286	8.18	1.54	0.013	0.005	0.34	0.55	0.076	0.002	0.009	0.006	1.25	0.263	0.525	11.85	47.37	0.12
M3-2-S1	2019-07-04	S1	M	M3	2	290	8.12	1.57	0.009	0.005	0.34	0.52	0.099	0.003	0.01	0.006	1.34	0.268	0.669	11.33	47.42	0.13
H1-0-S1	2019-07-04	S1	H	H1	0	289	8.09	1.58	0.02	0.005	0.34	0.56	0.07	NA	0.012	0.006	1.44	0.245	0.489	10.72	47.48	0.13
H1-2-S1	2019-07-04	S1	H	H1	2	287	8.11	1.57	0.009	0.005	0.34	0.53	0.093	NA	0.011	0.006	1.3	0.25	0.625	10.83	47.57	0.12
H2-0-S1	2019-07-04	S1	H	H2	0	287	8.22	1.57	0.01	0.005	0.34	0.51	0.07	0.003	0.01	0.009	1.28	0.214	0.429	10.62	47.48	0.12
H2-2-S1	2019-07-04	S1	H	H2	2	287	8.13	1.57	0.007	0.005	0.33	0.52	0.092	0.003	0.011	0.006	1.25	0.245	0.613	10.62	47.55	0.11
H3-0-S1	2019-07-04	S1	H	H3	0	288	8.14	1.58	0.009	0.005	0.34	0.55	0.073	0.003	0.013	0.008	1.29	0.236	0.473	10.66	47.65	0.12
H3-2-S1	2019-07-04	S1	H	H3	2	289	8.11	1.57	0.009	0.005	0.34	0.53	0.075	NA	0.011	0.006	1.27	0.186	0.465	10.7	47.68	0.12
M1-0-S1A	2019-07-04	S1A	M	M1	0	NA	NA	NA	NA	NA	NA	NA	NA	0.002	NA	NA	1.97	NA	NA	NA	NA	NA
M2-0-S1A	2019-07-04	S1A	M	M2	0	NA	NA	NA	NA	NA	NA	NA	NA	0.002	NA	NA	2.06	NA	NA	NA	NA	NA
M3-0-S1A	2019-07-04	S1A	M	M3	0	NA	NA	NA	NA	NA	NA	NA	NA	0.003	NA	NA	2.01	NA	NA	NA	NA	NA
H1-0-S1A	2019-07-04	S1A	H	H1	0	NA	NA	NA	NA	NA	NA	NA	NA	0.002	NA	NA	3.39	NA	NA	NA	NA	NA
H2-0-S1A	2019-07-04	S1A	H	H2	0	NA	NA	NA	NA	NA	NA	NA	NA	0.002	NA	NA	3.36	NA	NA	NA	NA	NA
H3-0-S1A	2019-07-04	S1A	H	H3	0	NA	NA	NA	NA	NA	NA	NA	NA	0.002	NA	NA	3.45	NA	NA	NA	NA	NA
C1-0-S2	2019-07-06	S2	C	C1	0	275	7.44	1.56	0.011	0.004	0.33	0.58	0.059	NA	0.013	0.008	1.45	0.146	0.418	10.66	47.49	0.16
C1-2-S2	2019-07-06	S2	C	C1	2	275	7.48	1.56	0.011	0.004	0.33	0.57	0.063	NA	0.011	0.006	1.42	0.104	0.416	10.67	47.63	0.17
C2-0-S2	2019-07-06	S2	C	C2	0	277	7.47	1.56	0.016	0.004	0.33	0.64	0.104	NA	0.012	0.006	1.66	0.167	0.67	10.79	47.72	0.16
C2-2-S2	2019-07-06	S2	C	C2	2	278	7.48	1.56	0.016	0.004	0.33	0.62	0.057	NA	0.011	0.006	1.48	0.11	0.442	10.65	47.7	0.16
C3-0-S2	2019-07-06	S2	C	C3	0	281	7.46	1.56	0.014	0.004	0.34	0.59	0.092	NA	0.011	0.006	1.7	0.153	0.61	11.1	47.82	0.16
C3-2-S2	2019-07-06	S2	C	C3	2	280	7.41	1.55	0.012	0.004	0.33	0.58	0.073	0.003	0.01	0.005	1.38	0.126	0.504	10.74	48.07	0.16
M1-0-S2	2019-07-06	S2	M	M1	0	284	7.37	1.58	0.008	0.004	0.33	0.6	0.078	0.003	0.012	0.007	1.93	0.121	0.485	10.78	47.9	0.17
M1-2-S2	2019-07-06	S2	M	M1	2	281	7.32	1.55	0.005	0.004	0.33	0.56	0.073	NA	0.012	0.006	1.7	0.109	0.436	10.76	48.04	0.16
M2-0-S2	2019-07-06	S2	M	M2	0	280	7.37	1.55	0.004	0.004	0.33	0.63	0.085	0.003	0.012	0.007	1.8	0.13	0.522	10.66	47.74	0.16
M2-2-S2	2019-07-06	S2	M	M2	2	280	7.39	1.55	0.003	0.004	0.32	0.62	0.078	NA	0.012	0.007	1.79	0.127	0.507	10.7	47.72	0.16
M3-0-S2	2019-07-06	S2	M	M3	0	280	7.43	1.54	0.005	0.004	0.32	0.6	0.075	0.003	0.011	0.006	1.74	0.119	0.475	10.66	47.75	0.15
M3-2-S2	2019-07-06	S2	M	M3	2	283	7.42	1.55	0.003	0.004	0.32	0.58	0.07	0.004	0.011	0.006	1.69	0.112	0.448	10.7	47.91	0.15
H1-0-S2	2019-07-06	S2	H	H1	0	283	7.18	1.56	0.003	0.005	0.29	0.55	0.137	0.004	0.023	0.012	3.74	0.092	0.919	10.81	48.29	0.17
H1-2-S2	2019-07-06	S2	H	H1	2	283	7.44	1.39	0.003	0.005	0.29	0.54	0.09	0.005	0.024	0.013	3.85	0.064	0.635	10.68	47.78	0.17
H2-0-S2	2019-07-06	S2	H	H2	0	285	7.27	1.55	0.003	0.005	0.3	0.58	0.127	0.005	0.023	0.012	4.06	0.086	0.856	10.71	47.81	0.17
H2-2-S2	2019-07-06	S2	H	H2	2	285	7.31	1.55	0.003	0.005	0.3	0.58	0.136	0.004	0.024	0.013	4.05	0.094	0.94	10.7	47.8	0.16
H3-0-S2	2019-07-06	S2	H	H3	0	286	7.54	1.41	0.003	0.005	0.3	0.64	0.115	0.004	0.025	0.011	3.99	0.081	0.814	10.72	47.92	0.19
H3-2-S2	2019-07-06	S2	H	H3	2	287	7.31	1.54	0.003	0.005	0.3	0.63	0.131	0.004	0.026	0.013	4	0.082	0.815	10.7	47.9	0.18
H1-0-S2A	2019-07-06	S2A	H	H1	0	NA	NA	NA	NA	NA	NA	NA	NA	NA	NA	NA	5.44	NA	NA	NA	NA	NA
H2-0-S2A	2019-07-06	S2A	H	H2	0	NA	NA	NA	NA	NA	NA	NA	NA	NA	NA	NA	5.5	NA	NA	NA	NA	NA
H3-0-S2A	2019-07-06	S2A	H	H3	0	NA	NA	NA	NA	NA	NA	NA	NA	NA	NA	NA	5.65	NA	NA	NA	NA	NA
C1-0-S3	2019-07-11	S3	C	C1	0	284	7.76	1.54	0.019	0.004	0.32	0.59	0.06	NA	0.01	0.005	1.37	0.15	0.43	10.63	47.51	0.26
C1-2-S3	2019-07-11	S3	C	C1	2	283	7.8	1.53	0.019	0.004	0.32	0.56	0.057	NA	0.01	0.004	1.37	0.103	0.41	10.59	47.35	0.25
C2-0-S3	2019-07-11	S3	C	C2	0	284	7.77	1.54	0.016	0.004	0.32	0.59	0.058	NA	0.01	0.005	1.34	0.146	0.418	10.61	47.56	0.25
C2-2-S3	2019-07-11	S3	C	C2	2	285	7.7	1.54	0.018	0.004	0.32	0.58	0.059	NA	0.01	0.004	1.38	0.109	0.434	10.62	47.6	0.25
C3-0-S3	2019-07-11	S3	C	C3	0	283	7.76	1.53	0.014	0.004	0.32	0.55	0.056	NA	0.009	0.005	1.38	0.129	0.368	10.6	47.55	0.24
C3-2-S3	2019-07-11	S3	C	C3	2	284	7.77	1.54	0.014	0.004	0.32	0.55	0.06	NA	0.009	0.005	1.36	0.126	0.505	10.64	47.68	0.24
M1-0-S3	2019-07-11	S3	M	M1	0	285	7.64	1.52	0.007	0.004	0.32	0.61	0.064	0.003	0.012	0.006	2.05	0.167	0.476	10.67	47.68	0.25
M1-2-S3	2019-07-11	S3	M	M1	2	285	7.63	1.53	0.004	0.004	0.32	0.61	0.059	NA	0.012	0.006	2.1	0.15	0.428	10.83	47.82	0.25
M2-0-S3	2019-07-11	S3	M	M2	0	284	7.71	1.53	0.013	0.004	0.32	0.58	0.061	NA	0.011	0.006	1.82	0.153	0.436	10.6	47.52	0.25
M2-2-S3	2019-07-11	S3	M	M2	2	283	7.79	1.53	0.011	0.004	0.32	0.58	0.061	NA	0.011	0.005	1.81	0.146	0.416	10.62	47.48	0.24
M3-0-S3	2019-07-11	S3	M	M3	0	285	7.7	1.52	0.022	0.004	0.32	0.55	0.059	0.003	0.011	0.005	1.74	0.152	0.436	10.59	47.51	0.24
M3-2-S3	2019-07-11	S3	M	M3	2	284	7.78	1.52	0.01	0.004	0.32	0.55	0.059	NA	0.011	0.005	1.79	0.144	0.413	10.62	47.4	0.24
H1-0-S3	2019-07-11	S3	H	H1	0	285	7.92	1.53	0.018	0.004	0.31	0.59	0.063	NA	0.012	0.005	1.76	0.151	0.43	10.67	47.6	0.25
H1-2-S3	2019-07-11	S3	H	H1	2	283	8.37	1.38	0.019	0.004	0.32	0.59	0.063	NA	0.012	0.005	1.74	0.146	0.418	10.71	47.99	0.25
H2-0-S3	2019-07-11	S3	H	H2	0	283	8.53	1.38	0.02	0.004	0.32	0.58	0.055	NA	0.01	0.005	1.6	0.143	0.408	10.59	47.4	0.26
H2-2-S3	2019-07-11	S3	H	H2	2	284	8.52	1.52	0.019	0.004	0.32	0.58	0.057	NA	0.011	0.005	1.63	0.153	0.436	10.63	47.71	0.29
H3-0-S3	2019-07-11	S3	H	H3	0	285	8.48	1.54	0.016	0.004	0.32	0.58	0.071	NA	0.012	0.006	1.83	0.167	0.478	10.74	47.87	0.28
H3-2-S3	2019-07-11	S3	H	H3	2	284	8.58	1.52	0.018	0.004	0.32	0.6	0.068	0.004	0.013	0.005	1.81	0.163	0.467	10.68	47.91	0.29
H1-0-S3A	2019-07-08	S3A	H	H1	0	NA	NA	NA	NA	NA	NA	NA	NA	NA	NA	NA	6.13	NA	NA	NA	NA	NA
H2-0-S3A	2019-07-08	S3A	H	H2	0	NA	NA	NA	NA	NA	NA	NA	NA	NA	NA	NA	6.05	NA	NA	NA	NA	NA
H3-0-S3A	2019-07-08	S3A	H	H3	0	NA	NA	NA	NA	NA	NA	NA	NA	NA	NA	NA	6.65	NA	NA	NA	NA	NA
C1-0-S4	2019-07-16	S4	C	C1	0	282	7.5	1.56	0.017	0.004	0.36	0.54	0.035	NA	0.011	0.005	1.23	0.084	0.241	10.34	46.63	0.19
C1-2-S4	2019-07-16	S4	C	C1	2	280	7.61	1.54	0.015	0.004	0.36	0.51	0.047	NA	0.009	0.004	1.23	0.107	0.306	10.35	46.43	0.19
C2-0-S4	2019-07-16	S4	C	C2	0	283	7.57	1.53	0.02	0.004	0.36	0.58	0.04	NA	0.012	0.005	1.58	0.093	0.266	10.61	46.54	0.2
C2-2-S4	2019-07-16	S4	C	C2	2	281	7.58	1.52	0.016	0.004	0.36	0.52	0.042	NA	0.011	0.004	1.17	0.1	0.286	10.27	46.55	0.19
C3-0-S4	2019-07-16	S4	C	C3	0	282	7.65	1.51	0.011	0.004	0.36	0.5	0.04	NA	0.011	0.004	1.25	0.091	0.26	10.49	46.51	0.18
C3-2-S4	2019-07-16	S4	C	C3	2	280	7.65	1.53	0.011	0.004	0.36	0.49	0.051	NA	0.009	0.004	1.15	0.115	0.328	10.26	46.51	0.18
M1-0-S4	2019-07-16	S4	M	M1	0	281	7.57	1.52	0.015	0.004	0.35	0.51	0.047	NA	0.01	0.005	1.16	0.109	0.31	10.26	46.49	0.19
M1-2-S4	2019-07-16	S4	M	M1	2	283	7.62	1.52	0.016	0.004	0.36	0.51	0.043	NA	0.01	0.004	1.31	0.099	0.283	10.55	46.68	0.19
M2-0-S4	2019-07-16	S4	M	M2	0	282	7.59	1.52	0.013	0.004	0.36	0.51	0.045	NA	0.011	0.004	1.16	0.105	0.301	10.32	46.61	0.18
M2-2-S4	2019-07-16	S4	M	M2	2	281	7.54	1.52	0.014	0.004	0.35	0.51	0.044	NA	0.012	0.005	1.16	0.1	0.286	10.25	46.42	0.18
M3-0-S4	2019-07-16	S4	M	M3	0	284	7.59	1.52	0.012	0.004	0.35	0.51	0.046	NA	0.011	0.004	1.39	0.106	0.304	10.67	46.78	0.19
M3-2-S4	2019-07-16	S4	M	M3	2	282	7.63	1.52	0.013	0.004	0.35	0.5	0.043	NA	0.018	0.004	1.18	0.101	0.289	10.3	46.6	0.19
H1-0-S4	2019-07-16	S4	H	H1	0	283	7.6	1.51	0.013	0.004	0.35	0.51	0.05	NA	0.018	0.004	1.34	0.108	0.307	10.6	46.71	0.2
H1-2-S4	2019-07-16	S4	H	H1	2	283	7.51	1.51	0.014	0.004	0.35	0.51	0.048	NA	0.012	0.004	1.16	0.107	0.304	10.36	46.71	0.19
H2-0-S4	2019-07-16	S4	H	H2	0	282	7.67	1.52	0.014	0.004	0.35	0.52	0.043	NA	0.012	0.004	1.19	0.099	0.284	10.31	46.81	0.19
H2-2-S4	2019-07-16	S4	H	H2	2	282	7.76	1.52	0.014	0.004	0.35	0.53	0.042	NA	0.01	0.005	1.16	0.102	0.291	10.33	46.73	0.19
H3-0-S4	2019-07-16	S4	H	H3	0	282	7.8	1.52	0.012	0.004	0.35	0.51	0.05	NA	0.01	0.005	1.15	0.114	0.325	10.35	46.8	0.18
H3-2-S4	2019-07-16	S4	H	H3	2	282	7.95	1.52	0.012	0.004	0.35	0.51	0.045	0.003	0.012	0.005	1.15	0.107	0.305	10.29	46.71	0.19
M1-0-S4A	2019-07-16	S4A	M	M1	0	NA	NA	NA	NA	NA	NA	NA	NA	NA	NA	NA	1.83	NA	NA	NA	NA	NA
M2-0-S4A	2019-07-16	S4A	M	M2	0	NA	NA	NA	NA	NA	NA	NA	NA	NA	NA	NA	1.87	NA	NA	NA	NA	NA
M3-0-S4A	2019-07-16	S4A	M	M3	0	NA	NA	NA	NA	NA	NA	NA	NA	NA	NA	NA	1.91	NA	NA	NA	NA	NA
C1-0-S5	2019-07-18	S5	C	C1	0	282	7.62	1.52	0.014	0.004	0.32	0.5	0.056	NA	0.008	0.004	1.08	0.121	0.345	10.05	44.97	0.21
C1-2-S5	2019-07-18	S5	C	C1	2	281	7.65	1.53	0.014	0.004	0.32	0.49	0.052	NA	0.008	0.004	1.09	0.107	0.307	10.05	45.18	0.2
C2-0-S5	2019-07-18	S5	C	C2	0	281	7.66	1.53	0.018	0.004	0.32	0.5	0.039	NA	0.008	0.003	1.11	0.087	0.248	10.06	45.32	0.2
C2-2-S5	2019-07-18	S5	C	C2	2	282	7.7	1.54	0.019	0.004	0.32	0.51	0.041	NA	0.008	0.003	1.13	0.091	0.261	10.15	45.56	0.2
C3-0-S5	2019-07-18	S5	C	C3	0	280	7.52	1.52	0.011	0.004	0.32	0.48	0.047	NA	0.009	0.003	1.11	0.097	0.278	10.09	45.51	0.19
C3-2-S5	2019-07-18	S5	C	C3	2	281	7.75	1.52	0.012	0.004	0.32	0.49	0.048	NA	0.008	0.003	1.09	0.099	0.283	10.11	45.68	0.18
M1-0-S5	2019-07-18	S5	M	M1	0	281	7.75	1.53	0.017	0.004	0.32	0.49	0.049	NA	0.009	0.004	1.37	0.103	0.294	10.12	45.69	0.2
M1-2-S5	2019-07-18	S5	M	M1	2	281	7.78	1.52	0.011	0.004	0.32	0.48	0.048	NA	0.01	0.004	1.36	0.101	0.289	10.16	46.02	0.14
M2-0-S5	2019-07-18	S5	M	M2	0	281	7.82	1.53	0.011	0.004	0.32	0.49	0.055	NA	0.01	0.004	1.33	0.107	0.306	10.11	45.83	0.17
M2-2-S5	2019-07-18	S5	M	M2	2	281	7.84	1.53	0.009	0.004	0.32	0.48	0.053	NA	0.009	0.004	1.33	0.104	0.297	10.1	45.9	0.18
M3-0-S5	2019-07-18	S5	M	M3	0	282	7.89	1.53	0.01	0.004	0.32	0.49	0.055	NA	0.01	0.004	1.3	0.106	0.302	10.15	45.95	0.14
M3-2-S5	2019-07-18	S5	M	M3	2	283	8.06	1.53	0.01	0.004	0.32	0.49	0.054	0.003	0.01	0.004	1.36	0.108	0.309	10.22	46.1	0.18
H1-0-S5	2019-07-18	S5	H	H1	0	282	8.52	1.52	0.015	0.004	0.32	0.49	0.051	NA	0.01	0.004	1.09	0.106	0.303	10.13	45.9	0.14
H1-2-S5	2019-07-18	S5	H	H1	2	283	8.71	1.51	0.015	0.004	0.32	0.48	0.049	NA	0.008	0.004	1.12	0.101	0.288	10.15	46.01	0.14
H2-0-S5	2019-07-18	S5	H	H2	0	283	8.28	1.52	0.017	0.004	0.32	0.5	0.05	NA	0.008	0.004	1.12	0.105	0.299	10.15	45.98	0.17
H2-2-S5	2019-07-18	S5	H	H2	2	283	8.22	1.52	0.016	0.004	0.32	0.51	0.04	NA	0.008	0.004	1.12	0.088	0.251	10.17	45.98	0.17
H3-0-S5	2019-07-18	S5	H	H3	0	283	8.2	1.52	0.016	0.004	0.32	0.49	0.043	NA	0.008	0.004	1.13	0.099	0.283	10.15	45.99	0.17
H3-2-S5	2019-07-18	S5	H	H3	2	284	8.22	1.52	0.016	0.004	0.33	0.49	0.043	NA	0.008	0.004	1.09	0.091	0.261	10.17	46.14	0.17
C1-0-S6	2019-07-22	S6	C	C1	0	283	8.34	1.53	0.037	0.004	0.3	0.52	0.04	NA	0.011	0.004	1.23	0.149	0.298	10.18	46.09	0.32
C1-2-S6	2019-07-22	S6	C	C1	2	281	8.33	1.55	0.029	0.004	0.3	0.5	0.035	NA	0.008	0.004	1.16	0.137	0.274	10.19	46.29	0.32
C2-0-S6	2019-07-22	S6	C	C2	0	283	8.29	1.53	0.025	0.004	0.3	0.52	0.038	NA	0.008	0.004	1.21	0.142	0.284	10.18	46.13	0.32
C2-2-S6	2019-07-22	S6	C	C2	2	283	8.27	1.52	0.028	0.004	0.3	0.52	0.037	NA	0.008	0.004	1.22	0.136	0.272	10.24	46.08	0.32
C3-0-S6	2019-07-22	S6	C	C3	0	283	8.34	1.53	0.019	0.004	0.3	0.48	0.033	NA	0.009	0.004	1.26	0.125	0.25	10.15	45.82	0.32
C3-2-S6	2019-07-22	S6	C	C3	2	282	8.38	1.53	0.026	0.004	0.3	0.49	0.037	NA	0.009	0.005	1.18	0.133	0.266	10.11	45.8	0.32
M1-0-S6	2019-07-22	S6	M	M1	0	283	8.34	1.52	0.022	0.004	0.3	0.5	0.034	NA	0.009	0.004	1.43	0.11	0.274	10.21	46.02	0.32
M1-2-S6	2019-07-22	S6	M	M1	2	284	8.22	1.51	0.02	0.004	0.3	0.49	0.03	NA	0.007	0.004	1.47	0.099	0.248	10.23	46.04	0.33
M2-0-S6	2019-07-22	S6	M	M2	0	284	8.26	1.52	0.017	0.004	0.3	0.49	0.034	NA	0.009	0.004	1.48	0.115	0.287	10.3	46.49	0.32
M2-2-S6	2019-07-22	S6	M	M2	2	283	8.23	1.53	0.019	0.004	0.3	0.48	0.031	NA	0.009	0.004	1.4	0.11	0.275	10.22	46.29	0.32
M3-0-S6	2019-07-22	S6	M	M3	0	283	8.28	1.54	0.026	0.004	0.3	0.51	0.045	NA	0.01	0.004	1.47	0.123	0.306	10.22	46.1	0.32
M3-2-S6	2019-07-22	S6	M	M3	2	286	8.23	1.53	0.019	0.004	0.3	0.49	0.044	NA	0.01	0.004	1.62	0.121	0.303	10.41	46.4	0.32
H1-0-S6	2019-07-22	S6	H	H1	0	285	8.2	1.52	0.027	0.004	0.3	0.5	0.037	NA	0.009	0.004	1.33	0.138	0.275	10.32	46.46	0.32
H1-2-S6	2019-07-22	S6	H	H1	2	284	8.24	1.52	0.026	0.004	0.3	0.49	0.032	NA	0.008	0.004	1.21	0.115	0.23	10.25	46.43	0.32
H2-0-S6	2019-07-22	S6	H	H2	0	285	8.21	1.53	0.025	0.004	0.3	0.48	0.033	NA	0.008	0.003	1.16	0.123	0.246	10.25	46.52	0.32
H2-2-S6	2019-07-22	S6	H	H2	2	284	8.22	1.52	0.026	0.004	0.3	0.49	0.029	NA	0.008	0.004	1.18	0.112	0.224	10.27	46.52	0.32
H3-0-S6	2019-07-22	S6	H	H3	0	286	8.22	1.53	0.026	0.004	0.3	0.5	0.036	NA	0.013	0.005	1.37	0.126	0.252	10.36	46.52	0.32
H3-2-S6	2019-07-22	S6	H	H3	2	286	8.25	1.53	0.028	0.004	0.3	0.48	0.03	NA	0.009	0.003	1.28	0.118	0.236	10.36	46.63	0.32
C1-0-S7	2019-07-25	S7	C	C1	0	283	8.51	1.51	0.028	0.004	0.28	0.49	0.043	NA	0.009	0.004	1.23	0.15	0.3	10.1	45.87	0.3
C1-2-S7	2019-07-25	S7	C	C1	2	279	8.24	1.49	0.026	0.004	0.28	0.46	0.037	NA	0.008	0.003	1.16	0.127	0.254	10.08	45.64	0.3
C2-0-S7	2019-07-25	S7	C	C2	0	278	8.53	1.49	0.021	0.004	0.28	0.47	0.035	NA	0.009	0.003	1.23	0.131	0.263	10.15	45.77	0.31
C2-2-S7	2019-07-25	S7	C	C2	2	279	8.51	1.49	0.028	0.004	0.28	0.48	0.035	NA	0.008	0.004	1.22	0.134	0.268	10.07	45.61	0.28
C3-0-S7	2019-07-25	S7	C	C3	0	278	8.53	1.49	0.018	0.004	0.28	0.46	0.045	NA	0.01	0.003	1.2	0.156	0.311	10.11	45.87	0.28
C3-2-S7	2019-07-25	S7	C	C3	2	279	8.54	1.5	0.024	0.004	0.28	0.47	0.041	NA	0.009	0.003	1.19	0.149	0.298	10.07	45.72	0.3
M1-0-S7	2019-07-25	S7	M	M1	0	282	8.27	1.49	0.017	0.004	0.28	0.49	0.031	NA	0.012	0.005	1.64	0.118	0.236	10.35	45.8	0.3
M1-2-S7	2019-07-25	S7	M	M1	2	281	8.25	1.5	0.022	0.004	0.28	0.47	0.031	NA	0.011	0.004	1.45	0.121	0.242	10.11	45.91	0.31
M2-0-S7	2019-07-25	S7	M	M2	0	281	8.28	1.49	0.02	0.004	0.28	0.47	0.028	NA	0.009	0.004	1.44	0.115	0.231	10.11	45.857	0.3
M2-2-S7	2019-07-25	S7	M	M2	2	283	8.22	1.5	0.019	0.004	0.28	0.47	0.035	NA	0.009	0.005	1.54	0.144	0.288	10.28	45.86	0.22
M3-0-S7	2019-07-25	S7	M	M3	0	283	8.33	1.5	0.018	0.004	0.28	0.49	0.045	NA	0.01	0.004	1.66	0.15	0.301	10.27	45.8	0.27
M3-2-S7	2019-07-25	S7	M	M3	2	282	8.48	1.5	0.017	0.004	0.28	0.47	0.04	NA	0.01	0.005	1.52	0.144	0.288	10.2	46	0.27
H1-0-S7	2019-07-25	S7	H	H1	0	280	8.51	1.49	0.026	0.004	0.28	0.47	0.031	NA	0.008	0.004	1.2	0.112	0.225	10.11	45.91	0.3
H1-2-S7	2019-07-25	S7	H	H1	2	281	8.5	1.49	0.021	0.004	0.28	0.47	0.033	NA	0.011	0.004	1.18	0.116	0.232	10.15	45.93	0.24
H2-0-S7	2019-07-25	S7	H	H2	0	282	8.48	1.5	0.021	0.004	0.28	0.47	0.031	NA	0.01	0.004	1.31	0.116	0.233	10.28	46.05	0.3
H2-2-S7	2019-07-25	S7	H	H2	2	282	8.5	1.49	0.027	0.004	0.28	0.46	0.038	NA	0.009	0.004	1.18	0.136	0.271	10.2	46.11	0.3
H3-0-S7	2019-07-25	S7	H	H3	0	282	8.51	1.48	0.024	0.004	0.28	0.45	0.041	NA	0.009	0.004	1.18	0.144	0.288	10.25	46.14	0.3
H3-2-S7	2019-07-25	S7	H	H3	2	283	8.49	1.5	0.017	0.004	0.28	0.46	0.041	NA	0.009	0.004	1.24	0.136	0.273	10.21	46.22	0.31
M1-0-S7A	2019-07-26	S7A	M	M1	0	NA	NA	NA	NA	NA	NA	NA	NA	NA	NA	NA	2.17	NA	NA	NA	NA	NA
M2-0-S7A	2019-07-26	S7A	M	M2	0	NA	NA	NA	NA	NA	NA	NA	NA	NA	NA	NA	2.14	NA	NA	NA	NA	NA
M3-0-S7A	2019-07-26	S7A	M	M3	0	NA	NA	NA	NA	NA	NA	NA	NA	NA	NA	NA	2.12	NA	NA	NA	NA	NA
C1-0-S8	2019-07-30	S8	C	C1	0	288	8.48	1.42	0.031	0.004	0.28	0.49	0.036	NA	0.01	0.005	1.18	0.12	0.24	9.92	44.86	0.32
C1-2-S8	2019-07-30	S8	C	C1	2	273	8.48	1.49	0.027	0.007	0.28	0.47	0.033	NA	0.007	0.004	1.16	0.106	0.213	9.91	44.84	0.33
C2-0-S8	2019-07-30	S8	C	C2	0	274	8.45	1.46	0.028	0.005	0.28	0.5	0.035	NA	0.004	0.005	1.19	0.116	0.232	9.93	44.98	0.33
C2-2-S8	2019-07-30	S8	C	C2	2	274	8.42	1.45	0.029	0.005	0.28	0.54	0.036	NA	0.005	0.005	1.22	0.123	0.247	10.03	45.32	0.33
C3-0-S8	2019-07-30	S8	C	C3	0	275	8.47	1.44	0.028	0.005	0.28	0.48	0.03	NA	0.004	0.004	1.35	0.101	0.202	10.33	45.11	0.33
C3-2-S8	2019-07-30	S8	C	C3	2	274	8.47	1.46	0.03	0.004	0.28	0.47	0.029	NA	0.008	0.004	1.18	0.099	0.197	9.96	45.26	0.32
M1-0-S8	2019-07-30	S8	M	M1	0	274	8.43	1.44	0.022	0.005	0.28	0.5	0.03	NA	0.003	0.004	1.36	0.11	0.219	10.03	45.356	0.34
M1-2-S8	2019-07-30	S8	M	M1	2	274	8.33	1.45	0.023	0.005	0.28	0.5	0.029	NA	0.006	0.005	1.34	0.1	0.199	9.97	45.32	0.33
M2-0-S8	2019-07-30	S8	M	M2	0	275	8.26	1.45	0.028	0.005	0.28	0.48	0.03	NA	0.005	0.004	1.32	0.113	0.226	9.94	45.17	0.33
M2-2-S8	2019-07-30	S8	M	M2	2	274	8.42	1.44	0.027	0.005	0.28	0.47	0.025	NA	0.005	0.005	1.32	0.095	0.191	9.96	45.15	0.33
M3-0-S8	2019-07-30	S8	M	M3	0	274	8.44	1.45	0.02	0.005	0.28	0.47	0.041	NA	0.01	0.005	1.3	0.137	0.274	10.05	45.03	0.33
M3-2-S8	2019-07-30	S8	M	M3	2	274	8.45	1.45	0.021	0.005	0.28	0.47	0.038	NA	0.011	0.005	1.29	0.126	0.253	9.99	45.41	0.32
H1-0-S8	2019-07-30	S8	H	H1	0	274	8.47	1.45	0.025	0.005	0.28	0.5	0.043	NA	0.012	0.005	1.19	0.135	0.27	10.08	45.64	0.33
H1-2-S8	2019-07-30	S8	H	H1	2	275	8.26	1.45	0.024	0.005	0.28	0.49	0.036	NA	0.006	0.008	1.19	0.114	0.228	10.03	45.67	0.33
H2-0-S8	2019-07-30	S8	H	H2	0	275	8.44	1.45	0.026	0.005	0.28	0.47	0.031	NA	0.008	0.004	1.17	0.106	0.212	10.05	45.57	0.34
H2-2-S8	2019-07-30	S8	H	H2	2	276	8.38	1.44	0.027	0.005	0.28	0.48	0.033	NA	0.007	0.004	1.18	0.112	0.223	10.03	45.48	0.34
H3-0-S8	2019-07-30	S8	H	H3	0	276	8.41	1.45	0.016	0.005	0.27	0.46	0.053	NA	0.008	0.005	1.22	0.178	0.355	10.23	45.62	0.34
H3-2-S8	2019-07-30	S8	H	H3	2	277	8.47	1.45	0.015	0.005	0.28	0.46	0.041	NA	0.008	0.005	1.34	0.13	0.26	10.47	45.85	0.35
M1-0-S8A	2019-07-28	S8A	M	M1	0	NA	NA	NA	NA	NA	NA	NA	NA	NA	NA	NA	2.18	NA	NA	NA	NA	NA
M2-0-S8A	2019-07-28	S8A	M	M2	0	NA	NA	NA	NA	NA	NA	NA	NA	NA	NA	NA	2.18	NA	NA	NA	NA	NA
M3-0-S8A	2019-07-28	S8A	M	M3	0	NA	NA	NA	NA	NA	NA	NA	NA	NA	NA	NA	2.19	NA	NA	NA	NA	NA

## Sheet: Light
#					nm	μmolm-2s-1	μmolm-2s-1	μmolm-2s-1	μmolm-2s-1	μmolm-2s-1	μmolm-2s-1	μmolm-2s-1
Sample_Name	Date	Sampling	Treatment	Replicate	light_wl	0m	0.25m	0.5m	1m	1.5m	2m	2.5m
C-S1	2019-07-04	S1	C	C1	308.019	NA	1.77473	2.38743	3.04111	3.10276	2.34301	2.15624
C-S1	2019-07-04	S1	C	C1	311.276	NA	1.95149	2.27185	3.05673	3.02505	2.29007	2.28373
C-S1	2019-07-04	S1	C	C1	314.534	NA	2.36472	2.4952	3.30314	3.06965	2.26812	2.07023
C-S1	2019-07-04	S1	C	C1	317.793	NA	3.31519	3.14026	3.92587	3.40392	2.49152	2.1601
C-S1	2019-07-04	S1	C	C1	321.052	NA	4.63951	3.77916	4.49376	3.93111	2.80459	2.41526
C-S1	2019-07-04	S1	C	C1	324.312	NA	6.27505	5.00094	5.43274	4.67067	3.38154	2.71986
C-S1	2019-07-04	S1	C	C1	327.572	NA	7.98292	6.09009	6.51328	5.51215	3.9795	3.13953
C-S1	2019-07-04	S1	C	C1	330.834	NA	9.03947	6.81161	7.29248	6.26863	4.45577	3.54352
C-S1	2019-07-04	S1	C	C1	334.096	NA	9.8747	7.59854	8.12021	7.05192	5.16304	4.05287
C-S1	2019-07-04	S1	C	C1	337.358	NA	10.4677	8.18845	8.86288	7.82486	5.53057	4.38947
C-S1	2019-07-04	S1	C	C1	340.621	NA	11.0611	8.82028	9.75184	8.58803	6.18043	4.92269
C-S1	2019-07-04	S1	C	C1	343.885	NA	11.6498	9.45451	10.571	9.50152	6.82184	5.505
C-S1	2019-07-04	S1	C	C1	347.15	NA	12.3711	10.278	11.6598	10.5413	7.60466	6.14368
C-S1	2019-07-04	S1	C	C1	350.415	NA	13.2081	11.2547	12.9012	11.7802	8.58812	7.01702
C-S1	2019-07-04	S1	C	C1	353.68	NA	13.7473	11.9533	13.8791	12.8687	9.44115	7.76819
C-S1	2019-07-04	S1	C	C1	356.947	NA	14.111	12.6733	14.9488	13.8508	10.3276	8.54358
C-S1	2019-07-04	S1	C	C1	360.213	NA	14.9687	13.8466	16.3673	15.4175	11.615	9.70585
C-S1	2019-07-04	S1	C	C1	363.481	NA	16.438	15.5718	18.6941	17.693	13.4121	11.3124
C-S1	2019-07-04	S1	C	C1	366.749	NA	17.9427	17.4257	20.9692	20.135	15.3795	13.1088
C-S1	2019-07-04	S1	C	C1	370.017	NA	18.6131	18.4682	22.4976	21.6834	16.626	14.3503
C-S1	2019-07-04	S1	C	C1	373.286	NA	18.8003	19.1781	23.6218	22.9013	17.6719	15.3626
C-S1	2019-07-04	S1	C	C1	376.556	NA	19.1792	19.9441	24.8198	24.3808	18.8646	16.5975
C-S1	2019-07-04	S1	C	C1	379.826	NA	18.948	20.2051	25.5183	25.0139	19.5249	17.2718
C-S1	2019-07-04	S1	C	C1	383.097	NA	18.4868	20.2212	25.6565	25.3881	19.9074	17.762
C-S1	2019-07-04	S1	C	C1	386.368	NA	18.904	21.0658	27.0282	26.9227	21.2029	19.088
C-S1	2019-07-04	S1	C	C1	389.64	NA	19.7855	22.6175	29.1316	29.065	23.0518	20.8749
C-S1	2019-07-04	S1	C	C1	392.912	NA	20.6317	24.0379	31.089	31.2082	24.8719	22.6462
C-S1	2019-07-04	S1	C	C1	396.185	NA	23.2825	27.707	36.047	36.3293	29.0426	26.5683
C-S1	2019-07-04	S1	C	C1	399.458	NA	27.6864	33.5074	43.8075	43.7678	35.5066	32.5723
C-S1	2019-07-04	S1	C	C1	402.731	NA	31.0515	38.151	50.1036	50.893	40.6731	37.4897
C-S1	2019-07-04	S1	C	C1	406.006	NA	32.4034	40.4381	53.3717	54.0548	43.4407	40.1107
C-S1	2019-07-04	S1	C	C1	409.28	NA	33.3256	42.1972	56.0333	56.8529	45.7793	42.4391
C-S1	2019-07-04	S1	C	C1	412.555	NA	34.1929	44.1372	58.8366	59.7282	48.1467	44.8277
C-S1	2019-07-04	S1	C	C1	415.831	NA	34.77	45.5904	61.0771	62.067	50.1566	46.8344
C-S1	2019-07-04	S1	C	C1	419.106	NA	34.8596	46.4799	62.5416	63.6699	51.5548	48.3357
C-S1	2019-07-04	S1	C	C1	422.383	NA	34.6406	47.0619	63.5396	64.7768	52.5909	49.4704
C-S1	2019-07-04	S1	C	C1	425.659	NA	33.8135	46.6714	63.2688	64.5906	52.5919	49.6139
C-S1	2019-07-04	S1	C	C1	428.937	NA	33.0977	46.466	63.2584	64.6519	52.7056	49.9383
C-S1	2019-07-04	S1	C	C1	432.214	NA	34.0125	48.602	66.4038	67.9155	55.4763	52.7985
C-S1	2019-07-04	S1	C	C1	435.492	NA	36.0327	52.3649	71.8551	73.5555	60.2396	57.5141
C-S1	2019-07-04	S1	C	C1	438.77	NA	37.9605	56.1272	77.3063	79.308	65.1014	62.4441
C-S1	2019-07-04	S1	C	C1	442.049	NA	39.7935	59.8643	82.768	85.1923	70.2111	67.7175
C-S1	2019-07-04	S1	C	C1	445.328	NA	41.7492	63.9573	88.8586	91.734	75.9269	73.6862
C-S1	2019-07-04	S1	C	C1	448.607	NA	43.489	67.7577	94.4681	97.8821	81.4434	79.5193
C-S1	2019-07-04	S1	C	C1	451.887	NA	44.6103	70.6248	98.8577	102.796	85.8932	84.2829
C-S1	2019-07-04	S1	C	C1	455.167	NA	45.1683	72.6993	102.096	106.385	89.2263	88.0145
C-S1	2019-07-04	S1	C	C1	458.447	NA	45.7464	74.6208	105.224	109.857	92.4249	91.5649
C-S1	2019-07-04	S1	C	C1	461.728	NA	46.038	76.2338	107.769	112.67	95.0837	94.5628
C-S1	2019-07-04	S1	C	C1	465.009	NA	45.8665	77.0393	109.208	114.428	96.8541	96.7345
C-S1	2019-07-04	S1	C	C1	468.29	NA	45.6585	77.8178	110.754	116.118	98.6033	98.9113
C-S1	2019-07-04	S1	C	C1	471.572	NA	45.8299	79.3647	113.247	118.858	101.277	101.964
C-S1	2019-07-04	S1	C	C1	474.853	NA	46.3163	81.2554	116.252	122.214	104.403	105.507
C-S1	2019-07-04	S1	C	C1	478.136	NA	46.6842	83.0522	119.049	125.286	107.22	108.722
C-S1	2019-07-04	S1	C	C1	481.418	NA	46.3281	83.2805	119.618	125.89	108.032	109.746
C-S1	2019-07-04	S1	C	C1	484.701	NA	45.1533	81.9635	117.929	124.134	106.614	108.597
C-S1	2019-07-04	S1	C	C1	487.983	NA	44.7375	81.9665	118.114	124.155	106.867	109.071
C-S1	2019-07-04	S1	C	C1	491.266	NA	45.431	83.9591	121.123	127.257	109.641	112.13
C-S1	2019-07-04	S1	C	C1	494.55	NA	45.9296	85.6276	123.701	129.905	112.071	114.816
C-S1	2019-07-04	S1	C	C1	497.833	NA	45.671	85.8553	124.262	130.591	112.729	115.703
C-S1	2019-07-04	S1	C	C1	501.117	NA	45.0675	85.4798	123.95	130.121	112.65	115.843
C-S1	2019-07-04	S1	C	C1	504.401	NA	44.9091	86.0998	124.964	131.031	113.715	117.187
C-S1	2019-07-04	S1	C	C1	507.685	NA	45.1051	87.2686	126.856	132.957	115.493	119.195
C-S1	2019-07-04	S1	C	C1	510.97	NA	44.8164	87.5575	127.449	133.358	115.929	119.761
C-S1	2019-07-04	S1	C	C1	514.254	NA	43.8243	86.4105	125.896	131.599	114.552	118.475
C-S1	2019-07-04	S1	C	C1	517.539	NA	43.3055	86.1547	125.683	131.391	114.522	118.689
C-S1	2019-07-04	S1	C	C1	520.824	NA	43.8307	88.0626	128.576	134.389	117.457	122.055
C-S1	2019-07-04	S1	C	C1	524.109	NA	44.5698	90.2358	131.9	137.916	120.778	125.779
C-S1	2019-07-04	S1	C	C1	527.394	NA	45.0685	91.9931	134.578	140.651	123.416	128.739
C-S1	2019-07-04	S1	C	C1	530.679	NA	45.3901	93.4182	136.835	142.897	125.541	131.205
C-S1	2019-07-04	S1	C	C1	533.964	NA	45.4757	94.1985	138.213	144.119	126.742	132.556
C-S1	2019-07-04	S1	C	C1	537.25	NA	45.1218	94.0918	138.219	143.889	126.56	132.43
C-S1	2019-07-04	S1	C	C1	540.536	NA	44.6768	93.7374	137.921	143.273	126.031	131.957
C-S1	2019-07-04	S1	C	C1	543.821	NA	44.3931	93.8574	138.304	143.292	125.978	131.849
C-S1	2019-07-04	S1	C	C1	547.107	NA	44.3102	94.327	139.144	143.688	126.219	132.029
C-S1	2019-07-04	S1	C	C1	550.393	NA	44.1966	94.6062	139.711	143.764	126.197	131.885
C-S1	2019-07-04	S1	C	C1	553.679	NA	43.8446	94.5296	139.737	143.329	125.689	131.324
C-S1	2019-07-04	S1	C	C1	556.965	NA	43.2914	93.8861	138.853	141.965	124.454	130.06
C-S1	2019-07-04	S1	C	C1	560.251	NA	42.7613	93.2608	138.017	140.664	123.2	128.727
C-S1	2019-07-04	S1	C	C1	563.537	NA	42.3105	92.7497	137.338	139.487	122.147	127.606
C-S1	2019-07-04	S1	C	C1	566.823	NA	41.701	91.8719	136.102	137.753	120.515	125.822
C-S1	2019-07-04	S1	C	C1	570.11	NA	41.1288	91.041	134.914	136.018	118.853	123.956
C-S1	2019-07-04	S1	C	C1	573.396	NA	40.7732	90.5782	134.274	134.743	117.533	122.448
C-S1	2019-07-04	S1	C	C1	576.682	NA	40.5813	90.5223	134.203	133.887	116.484	121.045
C-S1	2019-07-04	S1	C	C1	579.968	NA	40.5301	90.583	134.274	132.969	115.143	119.125
C-S1	2019-07-04	S1	C	C1	583.254	NA	40.0159	89.2966	132.308	129.745	111.689	114.869
C-S1	2019-07-04	S1	C	C1	586.541	NA	38.339	85.2323	126.049	122.212	104.406	106.423
C-S1	2019-07-04	S1	C	C1	589.827	NA	36.3797	80.1994	118.273	113.07	95.6345	96.3776
C-S1	2019-07-04	S1	C	C1	593.113	NA	35.2874	76.808	112.81	105.881	88.3597	87.6356
C-S1	2019-07-04	S1	C	C1	596.399	NA	34.8919	74.857	109.171	100.09	82.1272	79.8968
C-S1	2019-07-04	S1	C	C1	599.685	NA	34.679	73.0925	105.816	94.5383	76.0919	72.2991
C-S1	2019-07-04	S1	C	C1	602.971	NA	34.5905	71.8472	103.248	90.137	71.3388	66.4673
C-S1	2019-07-04	S1	C	C1	606.257	NA	34.4707	70.9234	101.514	87.3165	68.3876	62.9075
C-S1	2019-07-04	S1	C	C1	609.543	NA	34.1657	70.0737	100.186	85.3805	66.5506	60.812
C-S1	2019-07-04	S1	C	C1	612.829	NA	33.7663	69.2517	98.8697	83.7756	65.0707	59.256
C-S1	2019-07-04	S1	C	C1	616.114	NA	33.5438	68.7863	98.193	82.6847	64.0752	58.1437
C-S1	2019-07-04	S1	C	C1	619.4	NA	33.3033	68.3516	97.5031	81.6045	63.1714	57.1657
C-S1	2019-07-04	S1	C	C1	622.686	NA	32.8635	67.4375	96.0963	79.9579	61.7689	55.7747
C-S1	2019-07-04	S1	C	C1	625.971	NA	32.2292	66.1279	94.2343	78.0379	60.1374	54.0756
C-S1	2019-07-04	S1	C	C1	629.256	NA	31.8621	65.3153	93.0034	76.6922	58.906	52.8013
C-S1	2019-07-04	S1	C	C1	632.541	NA	31.8965	65.3956	93.1156	76.3032	58.5032	52.3032
C-S1	2019-07-04	S1	C	C1	635.826	NA	32.0797	65.8037	93.655	76.3644	58.3128	52.0025
C-S1	2019-07-04	S1	C	C1	639.111	NA	32.1141	65.7338	93.4523	75.7362	57.7289	51.3192
C-S1	2019-07-04	S1	C	C1	642.396	NA	31.6687	64.7398	91.9022	74.0042	56.2606	49.7835
C-S1	2019-07-04	S1	C	C1	645.68	NA	30.9327	62.9163	89.1914	71.2668	53.9488	47.5313
C-S1	2019-07-04	S1	C	C1	648.964	NA	30.229	61.0211	86.3213	68.4157	51.5026	44.9774
C-S1	2019-07-04	S1	C	C1	652.248	NA	29.6355	59.3657	83.5451	65.3471	48.8485	42.2169
C-S1	2019-07-04	S1	C	C1	655.532	NA	29.4355	58.0508	81.2862	62.5335	46.1707	39.3745
C-S1	2019-07-04	S1	C	C1	658.816	NA	29.749	57.7875	80.4948	60.7777	44.2982	37.2025
C-S1	2019-07-04	S1	C	C1	662.099	NA	30.2804	58.1538	80.5906	59.8694	43.1959	35.8026
C-S1	2019-07-04	S1	C	C1	665.383	NA	30.4681	58.0756	80.2747	58.854	42.1352	34.614
C-S1	2019-07-04	S1	C	C1	668.666	NA	30.434	57.6734	79.5323	57.6726	41.1055	33.5056
C-S1	2019-07-04	S1	C	C1	671.949	NA	30.3191	57.1023	78.5797	56.526	40.0684	32.457
C-S1	2019-07-04	S1	C	C1	675.231	NA	30.0851	56.5367	77.5689	55.3603	39.0801	31.4748
C-S1	2019-07-04	S1	C	C1	678.513	NA	29.7479	55.6101	76.0218	53.9277	37.8831	30.2946
C-S1	2019-07-04	S1	C	C1	681.795	NA	28.7032	53.3029	72.7379	51.2707	35.8727	28.5256
C-S1	2019-07-04	S1	C	C1	685.077	NA	26.9257	49.7111	67.5019	47.2886	32.9195	26.0551
C-S1	2019-07-04	S1	C	C1	688.358	NA	25.3797	46.3292	62.5848	43.4158	30.0613	23.5394
C-S1	2019-07-04	S1	C	C1	691.64	NA	24.7737	44.4896	59.6175	40.7278	27.9209	21.5933
C-S1	2019-07-04	S1	C	C1	694.92	NA	24.6528	43.2497	57.3703	38.4299	25.9595	19.7305
C-S1	2019-07-04	S1	C	C1	698.201	NA	24.4437	41.624	54.6022	35.5524	23.5875	17.5147
C-S1	2019-07-04	S1	C	C1	701.481	NA	24.2047	39.6489	51.1261	32.2229	20.858	15.0212
C-S1	2019-07-04	S1	C	C1	704.761	NA	24.0537	37.4848	47.4185	28.6416	17.9905	12.529
C-S1	2019-07-04	S1	C	C1	708.041	NA	23.6054	34.7787	42.8741	24.6786	14.995	10.033
C-S1	2019-07-04	S1	C	C1	711.32	NA	22.274	30.5685	36.5897	19.9477	11.6548	7.46119
C-S1	2019-07-04	S1	C	C1	714.599	NA	19.6455	24.6018	28.5723	14.7177	8.24949	5.08717
C-S1	2019-07-04	S1	C	C1	717.877	NA	16.8211	18.6902	20.8317	9.92522	5.39805	3.20726
C-S1	2019-07-04	S1	C	C1	721.155	NA	14.8553	14.3658	15.0425	6.71575	3.46106	1.98995
C-S1	2019-07-04	S1	C	C1	724.433	NA	13.6376	11.2529	11.0365	4.47625	2.24282	1.29025
C-S1	2019-07-04	S1	C	C1	727.711	NA	12.7558	8.66385	7.90118	2.98609	1.49757	0.903051
C-S1	2019-07-04	S1	C	C1	730.987	NA	12.3507	6.7047	5.58772	1.92728	1.05318	0.748519
C-S1	2019-07-04	S1	C	C1	734.264	NA	12.2532	5.28781	4.10019	1.2941	0.788822	0.582406
C-S1	2019-07-04	S1	C	C1	737.54	NA	12.1992	4.37659	3.21179	1.11024	0.610236	0.554416
C-S1	2019-07-04	S1	C	C1	740.816	NA	12.2179	3.9757	2.75889	0.951112	0.604232	0.558143
C-S1	2019-07-04	S1	C	C1	744.091	NA	12.3613	3.79309	2.49942	0.863964	0.570835	0.467961
C-S1	2019-07-04	S1	C	C1	747.366	NA	12.394	3.65501	2.42343	0.882306	0.519836	0.465973
C-S1	2019-07-04	S1	C	C1	750.64	NA	12.2665	3.62533	2.4179	0.841277	0.552143	0.456197
C-S1	2019-07-04	S1	C	C1	753.914	NA	11.548	3.4345	2.23377	0.786379	0.538065	0.433827
C-S1	2019-07-04	S1	C	C1	757.188	NA	9.71737	2.92771	1.97958	0.736039	0.481755	0.423963
C-S1	2019-07-04	S1	C	C1	760.461	NA	7.95887	2.49915	1.75289	0.741371	0.555938	0.427668
C-S1	2019-07-04	S1	C	C1	763.733	NA	7.89028	2.4154	1.74044	0.703533	0.558466	0.465565
C-S1	2019-07-04	S1	C	C1	767.005	NA	9.39185	2.88677	1.9785	0.791863	0.511664	0.396805
C-S1	2019-07-04	S1	C	C1	770.277	NA	10.8461	3.2916	2.26809	0.885686	0.471041	0.468047
C-S1	2019-07-04	S1	C	C1	773.548	NA	11.776	3.64828	2.45583	0.937397	0.492286	0.447852
C-S1	2019-07-04	S1	C	C1	776.818	NA	12.1636	3.93494	2.59585	0.916405	0.475394	0.444062
C-S1	2019-07-04	S1	C	C1	780.088	NA	12.3571	4.12671	2.72081	0.858575	0.49398	0.425869
C-S1	2019-07-04	S1	C	C1	783.358	NA	12.4423	4.40844	3.02934	0.932621	0.515408	0.438359
C-S1	2019-07-04	S1	C	C1	786.627	NA	12.477	4.5326	3.17091	1.01254	0.539164	0.429859
C-S1	2019-07-04	S1	C	C1	789.895	NA	12.3738	4.79051	3.40035	1.03695	0.52767	0.454299
C-S1	2019-07-04	S1	C	C1	793.163	NA	12.4326	5.09616	3.65122	1.13399	0.546606	0.479173
C-S1	2019-07-04	S1	C	C1	796.43	NA	12.4954	5.39079	3.97021	1.21667	0.604268	0.52669
C-S1	2019-07-04	S1	C	C1	799.697	NA	12.5859	5.60306	4.20734	1.24385	0.638368	0.473834
C-S1	2019-07-04	S1	C	C1	802.963	NA	12.6462	5.82853	4.44295	1.31146	0.609228	0.51818
C-S1	2019-07-04	S1	C	C1	806.228	NA	12.4005	5.89775	4.5863	1.3763	0.697359	0.540604
C-S1	2019-07-04	S1	C	C1	809.493	NA	11.65	5.51306	4.30943	1.38037	0.661996	0.463363
C-S1	2019-07-04	S1	C	C1	812.757	NA	10.4011	4.92369	3.77765	1.26262	0.645805	0.479127
C-S1	2019-07-04	S1	C	C1	816.021	NA	9.29966	4.37923	3.32503	1.13449	0.63614	0.47404
C-S1	2019-07-04	S1	C	C1	819.284	NA	8.76756	3.78572	2.91146	1.05783	0.66563	0.498351
C-S1	2019-07-04	S1	C	C1	822.546	NA	8.5257	3.45747	2.56522	1.0083	0.529781	0.504104
C-S1	2019-07-04	S1	C	C1	825.808	NA	8.11176	2.87202	2.01679	0.887722	0.589204	0.58439
C-S1	2019-07-04	S1	C	C1	829.069	NA	7.64142	2.22291	1.69803	0.868172	0.571261	0.577473
C-S1	2019-07-04	S1	C	C1	832.329	NA	7.2113	1.71246	1.33236	0.85675	0.481136	0.476008
C-S1	2019-07-04	S1	C	C1	835.589	NA	7.07537	1.384	1.15846	0.72723	0.482511	0.465315
C-S1	2019-07-04	S1	C	C1	838.848	NA	6.9661	1.44701	1.12811	0.793503	0.614591	0.535378
C-S1	2019-07-04	S1	C	C1	842.106	NA	6.96976	1.40342	1.08717	0.830798	0.570195	0.501171
C-S1	2019-07-04	S1	C	C1	845.364	NA	6.85363	1.25652	1.06074	0.782722	0.63134	0.507614
C-S1	2019-07-04	S1	C	C1	848.62	NA	6.5897	1.25136	1.00885	0.884216	0.673989	0.640954
C-S1	2019-07-04	S1	C	C1	851.877	NA	6.40261	1.18961	1.03678	0.782318	0.830417	0.656638
C-S1	2019-07-04	S1	C	C1	855.132	NA	6.16627	1.06892	1.02643	0.835634	0.640028	0.547035
C-S1	2019-07-04	S1	C	C1	858.387	NA	6.10206	0.921284	1.08612	0.85916	0.731599	0.620604
C-S1	2019-07-04	S1	C	C1	861.641	NA	5.98993	0.977961	1.11764	0.882842	0.720024	0.774868
C-S1	2019-07-04	S1	C	C1	864.894	NA	5.66826	0.950286	1.06273	0.915755	0.683779	0.565135
C-S1	2019-07-04	S1	C	C1	868.146	NA	5.54893	0.884788	1.14988	0.799482	0.707755	0.733438
C-S1	2019-07-04	S1	C	C1	871.398	NA	5.28024	0.932543	1.15603	0.998163	0.697642	0.792743
C-S1	2019-07-04	S1	C	C1	874.649	NA	5.15921	0.832507	1.13465	0.971277	0.801998	0.670118
C-S1	2019-07-04	S1	C	C1	877.899	NA	4.96228	1.05074	1.10694	1.04768	0.79837	0.790196
C-S1	2019-07-04	S1	C	C1	881.148	NA	4.6507	1.02152	1.19401	1.07549	0.912521	0.885007
C-S1	2019-07-04	S1	C	C1	884.397	NA	4.52941	0.940513	1.15899	0.877935	0.985526	0.779127
C-S1	2019-07-04	S1	C	C1	887.645	NA	4.18083	1.10353	1.24809	1.05914	0.801886	0.731312
C-S1	2019-07-04	S1	C	C1	890.891	NA	3.71398	1.01466	1.03712	1.11749	0.850372	0.840916
C-S1	2019-07-04	S1	C	C1	894.138	NA	3.16793	1.06735	1.22321	1.17412	1.05139	0.975303
C-S1	2019-07-04	S1	C	C1	897.383	NA	2.6666	1.02585	1.37162	1.13685	0.894425	0.861251
C-S1	2019-07-04	S1	C	C1	900.627	NA	2.42672	0.712629	1.4057	1.73434	0.862374	0.947185
C-S1	2019-07-04	S1	C	C1	903.871	NA	2.16486	0.993695	1.26803	1.01437	0.802072	1.03919
C-S1	2019-07-04	S1	C	C1	907.113	NA	2.12523	1.39873	1.29686	1.44608	0.966859	0.95538
C-S1	2019-07-04	S1	C	C1	910.355	NA	2.13828	1.22714	1.632	1.89493	1.10015	1.384
C-S1	2019-07-04	S1	C	C1	913.596	NA	1.88771	1.19893	1.45222	1.6418	1.03888	1.1663
C-S1	2019-07-04	S1	C	C1	916.836	NA	1.89918	1.16811	1.6064	1.59993	1.40909	1.25059
C-S1	2019-07-04	S1	C	C1	920.075	NA	1.70245	1.244	1.60948	1.60274	1.19179	1.11768
C-S1	2019-07-04	S1	C	C1	923.313	NA	1.56017	1.2199	1.85055	1.65489	1.35441	1.43477
C-S1	2019-07-04	S1	C	C1	926.55	NA	1.25936	1.21767	2.03859	2.06408	1.61994	1.50709
C-S1	2019-07-04	S1	C	C1	929.787	NA	1.12717	1.53379	2.21798	1.86926	1.50916	1.28931
C-S1	2019-07-04	S1	C	C1	933.022	NA	1.01024	1.18201	2.14561	2.10208	1.58367	1.60346
C-S1	2019-07-04	S1	C	C1	936.256	NA	1.03091	1.5256	2.42555	2.08054	1.91011	1.9683
C-S1	2019-07-04	S1	C	C1	939.49	NA	1.36542	1.57832	2.68123	2.47594	2.10029	1.76833
C-S1	2019-07-04	S1	C	C1	942.722	NA	1.44461	1.72743	2.97093	2.83762	2.2354	2.25839
C-S1	2019-07-04	S1	C	C1	945.954	NA	1.63785	2.03717	3.37979	2.89462	2.69767	2.46229
C-S1	2019-07-04	S1	C	C1	949.185	NA	1.64565	2.34515	3.92911	3.19612	2.9451	2.87983
C-S1	2019-07-04	S1	C	C1	952.414	NA	1.83125	2.60105	4.21358	3.58751	3.51385	2.92461
C-S1	2019-07-04	S1	C	C1	955.643	NA	2.01436	2.82374	4.40739	3.70476	3.4303	3.70476
C-S1	2019-07-04	S1	C	C1	958.87	NA	2.08087	3.19596	4.7022	4.94988	4.14348	4.01676
C-S1	2019-07-04	S1	C	C1	962.097	NA	2.32429	3.32195	5.06742	5.49092	4.15384	3.91184
C-S1	2019-07-04	S1	C	C1	965.322	NA	2.22835	3.75437	6.0408	5.68563	3.88439	4.60108
C-S1	2019-07-04	S1	C	C1	968.547	NA	2.48883	4.34595	6.58048	6.80828	5.62905	5.30074
C-S1	2019-07-04	S1	C	C1	971.77	NA	3.15708	5.58514	7.37991	7.68556	6.43455	5.7664
C-S1	2019-07-04	S1	C	C1	974.993	NA	3.26304	5.96685	8.50462	8.4894	6.73922	6.84575
C-S1	2019-07-04	S1	C	C1	978.214	NA	4.0465	7.02617	9.84995	9.83346	7.71459	7.75582
C-S1	2019-07-04	S1	C	C1	981.435	NA	4.73566	7.89134	11.2279	11.4537	10.0269	9.90954
C-S1	2019-07-04	S1	C	C1	984.654	NA	5.06398	9.36146	12.3209	12.0325	10.4607	10.0628
C-S1	2019-07-04	S1	C	C1	987.872	NA	5.78965	9.2702	13.3899	13.4679	12.1077	11.3607
C-S1	2019-07-04	S1	C	C1	991.089	NA	6.30031	10.1656	15.3812	16.262	13.1414	13.7706
C-S1	2019-07-04	S1	C	C1	994.305	NA	6.07211	11.8325	16.8941	18.5501	14.9789	13.8845
C-S1	2019-07-04	S1	C	C1	997.52	NA	7.19599	11.5309	18.8854	20.6512	16.8198	17.053
C-S1	2019-07-04	S1	C	C1	308.019	NA	0.413006	0.637464	2.03294	1.9042	1.65216	1.32487
H-S1	2019-07-04	S1	H	H1	311.276	NA	0.418775	0.62707	1.84813	1.77844	1.70082	1.3864
H-S1	2019-07-04	S1	H	H1	314.534	NA	0.446959	0.721336	1.96061	1.84671	1.68726	1.36622
H-S1	2019-07-04	S1	H	H1	317.793	NA	0.526624	0.82848	2.27415	2.09436	1.87162	1.25508
H-S1	2019-07-04	S1	H	H1	321.052	NA	0.600899	0.94045	2.36522	2.26758	2.02104	1.41628
H-S1	2019-07-04	S1	H	H1	324.312	NA	0.715597	1.06053	2.95031	2.72556	2.41298	1.65262
H-S1	2019-07-04	S1	H	H1	327.572	NA	0.859118	1.24315	3.45118	3.19289	2.83321	1.98738
H-S1	2019-07-04	S1	H	H1	330.834	NA	0.944016	1.41327	3.95792	3.55711	3.22132	2.06791
H-S1	2019-07-04	S1	H	H1	334.096	NA	1.03075	1.54119	4.50549	4.00921	3.70093	2.36936
H-S1	2019-07-04	S1	H	H1	337.358	NA	1.11147	1.70396	4.95076	4.46597	4.04239	2.71566
H-S1	2019-07-04	S1	H	H1	340.621	NA	1.20388	1.87779	5.5002	4.93957	4.48755	2.88896
H-S1	2019-07-04	S1	H	H1	343.885	NA	1.28406	2.04261	6.02373	5.44232	4.94159	3.21303
H-S1	2019-07-04	S1	H	H1	347.15	NA	1.43995	2.25478	6.669	6.08619	5.60491	3.64522
H-S1	2019-07-04	S1	H	H1	350.415	NA	1.5994	2.51339	7.53021	6.83411	6.27963	4.10676
H-S1	2019-07-04	S1	H	H1	353.68	NA	1.74416	2.79246	8.15744	7.44754	6.8427	4.52489
H-S1	2019-07-04	S1	H	H1	356.947	NA	1.88457	2.97046	8.85705	8.04809	7.49512	5.03762
H-S1	2019-07-04	S1	H	H1	360.213	NA	2.11553	3.29464	9.89485	9.03768	8.38868	5.72906
H-S1	2019-07-04	S1	H	H1	363.481	NA	2.44151	3.79812	11.3536	10.4273	9.70802	6.68332
H-S1	2019-07-04	S1	H	H1	366.749	NA	2.79788	4.31475	12.9655	11.892	11.1169	7.75407
H-S1	2019-07-04	S1	H	H1	370.017	NA	3.03897	4.69553	13.9797	12.9135	12.0567	8.55037
H-S1	2019-07-04	S1	H	H1	373.286	NA	3.24742	5.00343	14.8428	13.7192	12.7366	9.11339
H-S1	2019-07-04	S1	H	H1	376.556	NA	3.48056	5.33989	15.6864	14.6168	13.6631	9.84678
H-S1	2019-07-04	S1	H	H1	379.826	NA	3.61365	5.54082	16.1921	15.0566	14.129	10.2928
H-S1	2019-07-04	S1	H	H1	383.097	NA	3.70918	5.6331	16.4657	15.3708	14.4064	10.6385
H-S1	2019-07-04	S1	H	H1	386.368	NA	3.95452	6.01154	17.4421	16.3368	15.3121	11.4571
H-S1	2019-07-04	S1	H	H1	389.64	NA	4.30341	6.51019	18.9341	17.6661	16.7175	12.5442
H-S1	2019-07-04	S1	H	H1	392.912	NA	4.64982	7.02699	20.3863	19.0585	17.9783	13.6658
H-S1	2019-07-04	S1	H	H1	396.185	NA	5.4259	8.20794	23.7874	22.2296	20.9527	16.0537
H-S1	2019-07-04	S1	H	H1	399.458	NA	6.61339	9.99068	29.0175	27.1492	25.623	19.7537
H-S1	2019-07-04	S1	H	H1	402.731	NA	7.57942	11.4856	33.2966	31.2179	29.4247	22.814
H-S1	2019-07-04	S1	H	H1	406.006	NA	8.07714	12.2662	35.572	33.3612	31.456	24.5141
H-S1	2019-07-04	S1	H	H1	409.28	NA	8.47262	12.9202	37.4934	35.1504	33.1727	26.0281
H-S1	2019-07-04	S1	H	H1	412.555	NA	8.87118	13.5934	39.4688	37.0204	34.9626	27.586
H-S1	2019-07-04	S1	H	H1	415.831	NA	9.19207	14.1362	41.1403	38.6326	36.3993	29.0241
H-S1	2019-07-04	S1	H	H1	419.106	NA	9.40056	14.5125	42.2789	39.7225	37.4573	30.104
H-S1	2019-07-04	S1	H	H1	422.383	NA	9.53989	14.7654	43.1346	40.5056	38.2229	30.9754
H-S1	2019-07-04	S1	H	H1	425.659	NA	9.49725	14.754	43.1439	40.567	38.2671	31.2498
H-S1	2019-07-04	S1	H	H1	428.937	NA	9.48685	14.7858	43.2728	40.7031	38.4162	31.6472
H-S1	2019-07-04	S1	H	H1	432.214	NA	9.94872	15.5556	45.592	42.9102	40.5338	33.6217
H-S1	2019-07-04	S1	H	H1	435.492	NA	10.7356	16.8564	49.4658	46.6457	44.0573	36.8664
H-S1	2019-07-04	S1	H	H1	438.77	NA	11.5129	18.1563	53.4221	50.3814	47.6522	40.1493
H-S1	2019-07-04	S1	H	H1	442.049	NA	12.276	19.4559	57.4036	54.2624	51.3895	43.7323
H-S1	2019-07-04	S1	H	H1	445.328	NA	13.0969	20.8694	61.8247	58.5217	55.5813	47.6354
H-S1	2019-07-04	S1	H	H1	448.607	NA	13.8602	22.1948	66.0321	62.6618	59.5389	51.5195
H-S1	2019-07-04	S1	H	H1	451.887	NA	14.4035	23.2115	69.3318	65.892	62.6516	54.7054
H-S1	2019-07-04	S1	H	H1	455.167	NA	14.7617	23.9176	71.8101	68.321	65.092	57.2076
H-S1	2019-07-04	S1	H	H1	458.447	NA	15.0988	24.615	74.1608	70.6889	67.3731	59.6518
H-S1	2019-07-04	S1	H	H1	461.728	NA	15.3434	25.169	76.0895	72.6182	69.2806	61.753
H-S1	2019-07-04	S1	H	H1	465.009	NA	15.45	25.482	77.2666	73.8444	70.5417	63.25
H-S1	2019-07-04	S1	H	H1	468.29	NA	15.5623	25.8207	78.4478	75.1133	71.8003	64.8009
H-S1	2019-07-04	S1	H	H1	471.572	NA	15.8146	26.3713	80.2919	76.9765	73.6558	66.8395
H-S1	2019-07-04	S1	H	H1	474.853	NA	16.1592	27.0534	82.4925	79.1885	75.812	69.2503
H-S1	2019-07-04	S1	H	H1	478.136	NA	16.4792	27.6967	84.5731	81.2579	77.8569	71.5014
H-S1	2019-07-04	S1	H	H1	481.418	NA	16.5172	27.818	85.1413	81.8099	78.3496	72.3517
H-S1	2019-07-04	S1	H	H1	484.701	NA	16.2416	27.4816	83.9724	80.7587	77.3045	71.7145
H-S1	2019-07-04	S1	H	H1	487.983	NA	16.2218	27.5083	84.1723	80.9226	77.4876	72.1504
H-S1	2019-07-04	S1	H	H1	491.266	NA	16.6034	28.2261	86.382	83.1067	79.5063	74.3356
H-S1	2019-07-04	S1	H	H1	494.55	NA	16.9221	28.8469	88.2027	84.8842	81.1948	76.1257
H-S1	2019-07-04	S1	H	H1	497.833	NA	16.9776	28.9883	88.544	85.2463	81.5276	76.6555
H-S1	2019-07-04	S1	H	H1	501.117	NA	16.9336	28.9516	88.2329	84.9828	81.3312	76.6845
H-S1	2019-07-04	S1	H	H1	504.401	NA	17.0766	29.2245	88.8578	85.6475	81.9003	77.4318
H-S1	2019-07-04	S1	H	H1	507.685	NA	17.355	29.7177	90.1432	86.8949	83.0589	78.6677
H-S1	2019-07-04	S1	H	H1	510.97	NA	17.458	29.9331	90.5119	87.2361	83.3134	78.9196
H-S1	2019-07-04	S1	H	H1	514.254	NA	17.3062	29.6461	89.4471	86.1773	82.2113	77.9976
H-S1	2019-07-04	S1	H	H1	517.539	NA	17.3526	29.7012	89.2553	86.0701	82.1149	78.095
H-S1	2019-07-04	S1	H	H1	520.824	NA	17.8216	30.459	91.3105	88.1173	84.0896	80.2579
H-S1	2019-07-04	S1	H	H1	524.109	NA	18.3158	31.3091	93.6934	90.4856	86.3372	82.693
H-S1	2019-07-04	S1	H	H1	527.394	NA	18.6751	31.9576	95.4921	92.2767	88.0572	84.5284
H-S1	2019-07-04	S1	H	H1	530.679	NA	18.9201	32.4501	96.9548	93.7737	89.4838	86.0742
H-S1	2019-07-04	S1	H	H1	533.964	NA	19.004	32.724	97.7781	94.62	90.2346	86.9422
H-S1	2019-07-04	S1	H	H1	537.25	NA	18.889	32.6449	97.5759	94.4841	90.0105	86.8176
H-S1	2019-07-04	S1	H	H1	540.536	NA	18.7258	32.4948	97.1733	94.0635	89.5408	86.4035
H-S1	2019-07-04	S1	H	H1	543.821	NA	18.6681	32.4953	97.1597	94.0345	89.4289	86.2625
H-S1	2019-07-04	S1	H	H1	547.107	NA	18.7123	32.645	97.5511	94.3633	89.5272	86.3309
H-S1	2019-07-04	S1	H	H1	550.393	NA	18.7559	32.7646	97.7376	94.5337	89.4918	86.2248
H-S1	2019-07-04	S1	H	H1	553.679	NA	18.7586	32.756	97.5446	94.2704	89.0601	85.8265
H-S1	2019-07-04	S1	H	H1	556.965	NA	18.6503	32.5616	96.7266	93.4901	88.1623	84.953
H-S1	2019-07-04	S1	H	H1	560.251	NA	18.5162	32.3414	95.8371	92.6485	87.213	84.035
H-S1	2019-07-04	S1	H	H1	563.537	NA	18.3604	32.1062	95.0175	91.8439	86.3122	83.1382
H-S1	2019-07-04	S1	H	H1	566.823	NA	18.0779	31.7118	93.7138	90.6352	84.9802	81.8104
H-S1	2019-07-04	S1	H	H1	570.11	NA	17.7644	31.2668	92.377	89.3099	83.5105	80.2674
H-S1	2019-07-04	S1	H	H1	573.396	NA	17.497	30.962	91.439	88.378	82.386	79.0104
H-S1	2019-07-04	S1	H	H1	576.682	NA	17.293	30.7748	90.9322	87.7716	81.5207	77.8574
H-S1	2019-07-04	S1	H	H1	579.968	NA	17.0884	30.6069	90.451	87.1516	80.492	76.4166
H-S1	2019-07-04	S1	H	H1	583.254	NA	16.5891	29.9574	88.4244	84.904	77.9531	73.3432
H-S1	2019-07-04	S1	H	H1	586.541	NA	15.5294	28.2951	83.1949	79.5548	72.5559	67.4696
H-S1	2019-07-04	S1	H	H1	589.827	NA	14.3016	26.332	76.7917	73.0896	66.0938	60.6484
H-S1	2019-07-04	S1	H	H1	593.113	NA	13.3985	24.9643	71.9941	67.9228	60.8326	54.7711
H-S1	2019-07-04	S1	H	H1	596.399	NA	12.7877	24.1075	68.4277	63.8581	56.4434	49.7321
H-S1	2019-07-04	S1	H	H1	599.685	NA	12.2497	23.3892	65.0642	60.0372	52.2802	44.9245
H-S1	2019-07-04	S1	H	H1	602.971	NA	11.8504	22.8528	62.4926	57.0325	49.0191	41.1992
H-S1	2019-07-04	S1	H	H1	606.257	NA	11.5579	22.4764	60.7843	55.1286	46.9868	39.0053
H-S1	2019-07-04	S1	H	H1	609.543	NA	11.2969	22.1326	59.5526	53.878	45.6868	37.6828
H-S1	2019-07-04	S1	H	H1	612.829	NA	11.0715	21.7974	58.5548	52.9279	44.6529	36.7546
H-S1	2019-07-04	S1	H	H1	616.114	NA	10.8975	21.6047	57.819	52.18	43.9992	36.0941
H-S1	2019-07-04	S1	H	H1	619.4	NA	10.7544	21.4194	57.1922	51.5137	43.341	35.4577
H-S1	2019-07-04	S1	H	H1	622.686	NA	10.5451	21.0884	56.0908	50.4803	42.3741	34.6173
H-S1	2019-07-04	S1	H	H1	625.971	NA	10.3007	20.6541	54.6835	49.1148	41.1112	33.4592
H-S1	2019-07-04	S1	H	H1	629.256	NA	10.1588	20.3988	53.7351	48.1529	40.2365	32.6684
H-S1	2019-07-04	S1	H	H1	632.541	NA	10.1941	20.4848	53.5817	47.9652	40.0263	32.3973
H-S1	2019-07-04	S1	H	H1	635.826	NA	10.3221	20.6954	53.7871	48.0378	39.9137	32.2247
H-S1	2019-07-04	S1	H	H1	639.111	NA	10.3849	20.7432	53.5084	47.7353	39.5595	31.8293
H-S1	2019-07-04	S1	H	H1	642.396	NA	10.2703	20.474	52.3003	46.583	38.5043	30.8588
H-S1	2019-07-04	S1	H	H1	645.68	NA	10.0418	19.927	50.3465	44.7717	36.8594	29.4409
H-S1	2019-07-04	S1	H	H1	648.964	NA	9.76978	19.36	48.2856	42.7854	35.0643	27.8375
H-S1	2019-07-04	S1	H	H1	652.248	NA	9.50071	18.8263	46.278	40.7547	33.2536	26.0946
H-S1	2019-07-04	S1	H	H1	655.532	NA	9.27064	18.4576	44.4971	38.9207	31.5016	24.4219
H-S1	2019-07-04	S1	H	H1	658.816	NA	9.17189	18.3407	43.492	37.6631	30.2335	23.0633
H-S1	2019-07-04	S1	H	H1	662.099	NA	9.14865	18.413	43.0716	37.0722	29.5402	22.2779
H-S1	2019-07-04	S1	H	H1	665.383	NA	9.06141	18.3736	42.5033	36.39	28.8353	21.598
H-S1	2019-07-04	S1	H	H1	668.666	NA	8.95791	18.2157	41.7732	35.707	28.1261	20.9096
H-S1	2019-07-04	S1	H	H1	671.949	NA	8.87375	18.0728	40.991	34.9659	27.4497	20.3918
H-S1	2019-07-04	S1	H	H1	675.231	NA	8.84073	17.9321	40.2035	34.1651	26.8395	19.7764
H-S1	2019-07-04	S1	H	H1	678.513	NA	8.82949	17.7443	39.2672	33.2968	25.9871	19.0901
H-S1	2019-07-04	S1	H	H1	681.795	NA	8.67375	17.203	37.3116	31.533	24.5432	17.9879
H-S1	2019-07-04	S1	H	H1	685.077	NA	8.3545	16.2079	34.3716	28.8729	22.4582	16.3029
H-S1	2019-07-04	S1	H	H1	688.358	NA	8.16556	15.4016	31.492	26.2776	20.4408	14.685
H-S1	2019-07-04	S1	H	H1	691.64	NA	8.30848	15.1423	29.6507	24.5268	18.8669	13.3572
H-S1	2019-07-04	S1	H	H1	694.92	NA	8.61166	15.1286	28.1475	23.0012	17.5892	12.2159
H-S1	2019-07-04	S1	H	H1	698.201	NA	8.85613	15.0072	26.2529	21.111	15.9848	10.8053
H-S1	2019-07-04	S1	H	H1	701.481	NA	9.04747	14.747	24.0251	19.0251	14.0638	9.26464
H-S1	2019-07-04	S1	H	H1	704.761	NA	9.18204	14.4129	21.6302	16.7763	12.1811	7.7986
H-S1	2019-07-04	S1	H	H1	708.041	NA	9.12121	13.7854	18.8656	14.2463	10.1668	6.23162
H-S1	2019-07-04	S1	H	H1	711.32	NA	8.5755	12.4849	15.4526	11.3959	7.92022	4.7057
H-S1	2019-07-04	S1	H	H1	714.599	NA	7.41352	10.4012	11.48	8.1751	5.56992	3.15852
H-S1	2019-07-04	S1	H	H1	717.877	NA	6.13911	8.19921	7.87159	5.39383	3.65882	2.01111
H-S1	2019-07-04	S1	H	H1	721.155	NA	5.17816	6.55128	5.26827	3.50992	2.3384	1.25574
H-S1	2019-07-04	S1	H	H1	724.433	NA	4.51873	5.37948	3.63146	2.36155	1.53208	0.807944
H-S1	2019-07-04	S1	H	H1	727.711	NA	3.95117	4.38064	2.45627	1.51318	1.02909	0.572051
H-S1	2019-07-04	S1	H	H1	730.987	NA	3.55331	3.6338	1.65281	1.01787	0.764464	0.446425
H-S1	2019-07-04	S1	H	H1	734.264	NA	3.29286	3.0998	1.1656	0.747538	0.525424	0.368141
H-S1	2019-07-04	S1	H	H1	737.54	NA	3.12683	2.76446	0.91487	0.605486	0.490877	0.373002
H-S1	2019-07-04	S1	H	H1	740.816	NA	3.07693	2.58686	0.751595	0.533886	0.416844	0.329214
H-S1	2019-07-04	S1	H	H1	744.091	NA	3.08717	2.53329	0.710273	0.565877	0.384918	0.351143
H-S1	2019-07-04	S1	H	H1	747.366	NA	3.10596	2.52734	0.628197	0.497657	0.381059	0.318007
H-S1	2019-07-04	S1	H	H1	750.64	NA	3.08954	2.4841	0.633826	0.441935	0.351824	0.28732
H-S1	2019-07-04	S1	H	H1	753.914	NA	2.92132	2.33673	0.627697	0.437146	0.458392	0.296723
H-S1	2019-07-04	S1	H	H1	757.188	NA	2.47781	1.99882	0.604137	0.409005	0.314498	0.22849
H-S1	2019-07-04	S1	H	H1	760.461	NA	2.03849	1.65305	0.537115	0.412332	0.371899	0.277439
H-S1	2019-07-04	S1	H	H1	763.733	NA	2.04498	1.66426	0.532739	0.482002	0.356944	0.240818
H-S1	2019-07-04	S1	H	H1	767.005	NA	2.50098	2.01622	0.584092	0.466306	0.31194	0.225978
H-S1	2019-07-04	S1	H	H1	770.277	NA	2.96201	2.38941	0.531666	0.465053	0.347546	0.27981
H-S1	2019-07-04	S1	H	H1	773.548	NA	3.26103	2.61408	0.609501	0.444787	0.345193	0.268965
H-S1	2019-07-04	S1	H	H1	776.818	NA	3.44986	2.77795	0.630492	0.553727	0.332046	0.296405
H-S1	2019-07-04	S1	H	H1	780.088	NA	3.57874	2.92919	0.659851	0.444299	0.332917	0.296458
H-S1	2019-07-04	S1	H	H1	783.358	NA	3.67729	3.01326	0.736719	0.508851	0.343277	0.246965
H-S1	2019-07-04	S1	H	H1	786.627	NA	3.72412	3.13699	0.811587	0.456765	0.377728	0.294068
H-S1	2019-07-04	S1	H	H1	789.895	NA	3.80259	3.24875	0.885029	0.536302	0.439625	0.206133
H-S1	2019-07-04	S1	H	H1	793.163	NA	3.91705	3.39251	0.921928	0.547494	0.384233	0.25602
H-S1	2019-07-04	S1	H	H1	796.43	NA	4.0281	3.5651	0.998543	0.547682	0.511175	0.27251
H-S1	2019-07-04	S1	H	H1	799.697	NA	4.15272	3.70901	1.06146	0.690079	0.381695	0.254299
H-S1	2019-07-04	S1	H	H1	802.963	NA	4.22749	3.8448	1.06253	0.749675	0.484279	0.361751
H-S1	2019-07-04	S1	H	H1	806.228	NA	4.19025	3.80008	1.08376	0.653428	0.460728	0.352397
H-S1	2019-07-04	S1	H	H1	809.493	NA	3.9179	3.55534	1.06955	0.727864	0.482918	0.3342
H-S1	2019-07-04	S1	H	H1	812.757	NA	3.44435	3.15583	0.970668	0.627757	0.451524	0.336336
H-S1	2019-07-04	S1	H	H1	816.021	NA	3.01392	2.71157	0.853004	0.568233	0.504708	0.336584
H-S1	2019-07-04	S1	H	H1	819.284	NA	2.75211	2.45261	0.747009	0.453141	0.509654	0.407365
H-S1	2019-07-04	S1	H	H1	822.546	NA	2.53681	2.19797	0.771372	0.446916	0.389728	0.294608
H-S1	2019-07-04	S1	H	H1	825.808	NA	2.27902	1.90067	0.589204	0.514575	0.50976	0.357492
H-S1	2019-07-04	S1	H	H1	829.069	NA	1.9539	1.54955	0.448273	0.438334	0.489269	0.365659
H-S1	2019-07-04	S1	H	H1	832.329	NA	1.70111	1.27673	0.481136	0.47088	0.488828	0.268972
H-S1	2019-07-04	S1	H	H1	835.589	NA	1.56185	1.12706	0.363459	0.507644	0.466637	0.358829
H-S1	2019-07-04	S1	H	H1	838.848	NA	1.45755	0.993426	0.24584	0.456165	0.43841	0.327102
H-S1	2019-07-04	S1	H	H1	842.106	NA	1.43752	0.936475	0.329314	0.584282	0.464546	0.425807
H-S1	2019-07-04	S1	H	H1	845.364	NA	1.34526	0.908768	0.369332	0.527992	0.404266	0.351137
H-S1	2019-07-04	S1	H	H1	848.62	NA	1.26964	0.806651	0.403698	0.432229	0.453252	0.317355
H-S1	2019-07-04	S1	H	H1	851.877	NA	1.19663	0.746851	0.42545	0.482859	0.504582	0.378126
H-S1	2019-07-04	S1	H	H1	855.132	NA	1.15044	0.761637	0.524589	0.511762	0.490919	0.273668
H-S1	2019-07-04	S1	H	H1	858.387	NA	1.08412	0.683407	0.478132	0.569248	0.532802	0.353056
H-S1	2019-07-04	S1	H	H1	861.641	NA	1.04684	0.665247	0.519501	0.53664	0.653183	0.467228
H-S1	2019-07-04	S1	H	H1	864.894	NA	1.00845	0.6018	0.588156	0.653676	0.423471	0.342899
H-S1	2019-07-04	S1	H	H1	868.146	NA	0.927225	0.617578	0.361026	0.742611	0.520631	0.45367
H-S1	2019-07-04	S1	H	H1	871.398	NA	0.879991	0.578248	0.406631	0.613952	0.554989	0.468447
H-S1	2019-07-04	S1	H	H1	874.649	NA	0.837008	0.552394	0.447693	0.750821	0.58351	0.600241
H-S1	2019-07-04	S1	H	H1	877.899	NA	0.805429	0.523988	0.467325	0.598109	0.553152	0.515347
H-S1	2019-07-04	S1	H	H1	881.148	NA	0.712201	0.466699	0.588702	0.57177	0.487111	0.409861
H-S1	2019-07-04	S1	H	H1	884.397	NA	0.654603	0.476069	0.471724	0.493681	0.741799	0.444277
H-S1	2019-07-04	S1	H	H1	887.645	NA	0.623068	0.450348	0.617483	0.660738	0.303316	0.220221
H-S1	2019-07-04	S1	H	H1	890.891	NA	0.538636	0.395536	0.616346	0.746361	0.609255	0.522973
H-S1	2019-07-04	S1	H	H1	894.138	NA	0.476284	0.387282	0.454939	0.634121	0.778939	0.600984
H-S1	2019-07-04	S1	H	H1	897.383	NA	0.419802	0.371178	0.618827	0.965877	0.542271	0.632862
H-S1	2019-07-04	S1	H	H1	900.627	NA	0.374985	0.387582	0.409163	0.865024	0.83057	0.733832
H-S1	2019-07-04	S1	H	H1	903.871	NA	0.356203	0.320689	0.578741	0.680756	0.868244	0.817236
H-S1	2019-07-04	S1	H	H1	907.113	NA	0.322265	0.39872	0.734423	0.918076	0.906598	0.956815
H-S1	2019-07-04	S1	H	H1	910.355	NA	0.356802	0.478415	0.858135	0.861122	0.660934	0.820786
H-S1	2019-07-04	S1	H	H1	913.596	NA	0.312515	0.381373	2.04582	0.846188	0.94564	0.72032
H-S1	2019-07-04	S1	H	H1	916.836	NA	0.281333	0.454974	0.855976	0.713656	1.16649	0.6991
H-S1	2019-07-04	S1	H	H1	920.075	NA	0.320982	0.448691	1.19179	0.861676	0.878518	0.331139
H-S1	2019-07-04	S1	H	H1	923.313	NA	0.285253	0.420084	1.1343	1.13779	1.02948	0.650384
H-S1	2019-07-04	S1	H	H1	926.55	NA	0.28609	0.496598	0.997428	0.935541	1.21585	0.951922
H-S1	2019-07-04	S1	H	H1	929.787	NA	0.343406	0.551434	1.3727	1.30826	0.679034	0.915941
H-S1	2019-07-04	S1	H	H1	933.022	NA	0.345941	0.53555	1.22752	1.55202	1.39372	1.0712
H-S1	2019-07-04	S1	H	H1	936.256	NA	0.363981	0.534159	1.27412	1.39051	1.59835	0.99769
H-S1	2019-07-04	S1	H	H1	939.49	NA	0.344443	0.65292	1.51062	1.79017	1.41889	1.53464
H-S1	2019-07-04	S1	H	H1	942.722	NA	0.465644	0.841192	1.7803	1.78489	1.3114	1.39185
H-S1	2019-07-04	S1	H	H1	945.954	NA	0.45059	0.750071	2.43828	2.09722	1.60245	1.47035
H-S1	2019-07-04	S1	H	H1	949.185	NA	0.452981	0.825225	2.31252	1.91088	2.70411	2.02384
H-S1	2019-07-04	S1	H	H1	952.414	NA	0.577519	0.941283	2.6142	2.33536	1.79346	1.50673
H-S1	2019-07-04	S1	H	H1	955.643	NA	0.571921	1.00859	2.83746	2.54653	2.57398	2.1266
H-S1	2019-07-04	S1	H	H1	958.87	NA	0.620681	1.07405	2.58828	2.90508	2.88204	2.36076
H-S1	2019-07-04	S1	H	H1	962.097	NA	0.730157	1.17658	3.28262	3.45203	2.66551	2.60803
H-S1	2019-07-04	S1	H	H1	965.322	NA	0.789314	1.28459	2.914	3.89073	3.40871	3.40554
H-S1	2019-07-04	S1	H	H1	968.547	NA	0.88284	1.36932	3.88029	4.1282	3.73958	3.91714
H-S1	2019-07-04	S1	H	H1	971.77	NA	1.03795	1.74048	4.70731	4.71441	4.43009	4.49051
H-S1	2019-07-04	S1	H	H1	974.993	NA	1.18144	2.03669	5.02708	4.82923	5.00425	4.86347
H-S1	2019-07-04	S1	H	H1	978.214	NA	1.32687	2.1362	6.60157	6.38721	5.83482	5.08868
H-S1	2019-07-04	S1	H	H1	981.435	NA	1.42131	2.57538	7.4263	6.86644	7.1554	6.25692
H-S1	2019-07-04	S1	H	H1	984.654	NA	1.68108	2.85555	8.40149	7.60567	7.29728	6.12841
H-S1	2019-07-04	S1	H	H1	987.872	NA	1.72076	2.97903	9.29808	8.90785	8.9636	7.65355
H-S1	2019-07-04	S1	H	H1	991.089	NA	1.88277	3.44284	10.197	9.6434	10.046	9.13379
H-S1	2019-07-04	S1	H	H1	994.305	NA	2.36296	3.91554	11.7389	12.6605	10.0109	9.61486
H-S1	2019-07-04	S1	H	H1	997.52	NA	2.74025	4.77868	11.5725	12.9385	13.7714	11.5142
M-S1	2019-07-04	S1	M	M1	308.019	NA	1.07151	1.56938	2.87791	2.62406	2.05742	2.06014
M-S1	2019-07-04	S1	M	M1	311.276	NA	1.12029	1.52975	2.67181	2.52133	2.08336	1.7721
M-S1	2019-07-04	S1	M	M1	314.534	NA	1.29917	1.74863	2.82905	2.52723	2.06952	1.85383
M-S1	2019-07-04	S1	M	M1	317.793	NA	1.75346	2.17905	3.15301	2.91686	2.35265	2.06484
M-S1	2019-07-04	S1	M	M1	321.052	NA	2.38597	2.74378	3.64796	3.35626	2.54646	2.13088
M-S1	2019-07-04	S1	M	M1	324.312	NA	3.22539	3.55333	4.4676	3.90746	3.04785	2.42324
M-S1	2019-07-04	S1	M	M1	327.572	NA	4.1114	4.44721	5.28374	4.79812	3.60007	2.94848
M-S1	2019-07-04	S1	M	M1	330.834	NA	4.70914	5.05153	5.92993	5.38355	4.03216	3.21259
M-S1	2019-07-04	S1	M	M1	334.096	NA	5.20859	5.58796	6.61267	5.93463	4.62176	3.60471
M-S1	2019-07-04	S1	M	M1	337.358	NA	5.57491	6.04599	7.23216	6.5686	5.07759	3.94092
M-S1	2019-07-04	S1	M	M1	340.621	NA	5.95323	6.50031	7.89606	7.26499	5.49689	4.36207
M-S1	2019-07-04	S1	M	M1	343.885	NA	6.30974	6.93572	8.56073	8.00532	6.29077	4.79157
M-S1	2019-07-04	S1	M	M1	347.15	NA	6.74787	7.51618	9.43073	8.82775	6.90842	5.40127
M-S1	2019-07-04	S1	M	M1	350.415	NA	7.32481	8.22517	10.4964	9.94649	7.75469	6.17126
M-S1	2019-07-04	S1	M	M1	353.68	NA	7.75261	8.75661	11.4293	10.9023	8.51267	6.8084
M-S1	2019-07-04	S1	M	M1	356.947	NA	8.1165	9.23929	12.2999	11.7033	9.21869	7.50948
M-S1	2019-07-04	S1	M	M1	360.213	NA	8.80668	10.0952	13.6313	13.0824	10.3381	8.54681
M-S1	2019-07-04	S1	M	M1	363.481	NA	9.84624	11.3838	15.6452	15.0571	11.9414	9.83973
M-S1	2019-07-04	S1	M	M1	366.749	NA	10.9111	12.7102	17.7522	17.102	13.6154	11.408
M-S1	2019-07-04	S1	M	M1	370.017	NA	11.4841	13.5038	19.1159	18.4449	14.7384	12.5486
M-S1	2019-07-04	S1	M	M1	373.286	NA	11.7928	13.9569	20.2067	19.4951	15.5754	13.4825
M-S1	2019-07-04	S1	M	M1	376.556	NA	12.1806	14.5304	21.4038	20.7143	16.6458	14.5009
M-S1	2019-07-04	S1	M	M1	379.826	NA	12.1879	14.687	22.0124	21.3115	17.1633	15.2057
M-S1	2019-07-04	S1	M	M1	383.097	NA	12.0252	14.6466	22.295	21.6294	17.5105	15.6784
M-S1	2019-07-04	S1	M	M1	386.368	NA	12.411	15.281	23.6116	23.0089	18.5974	16.8457
M-S1	2019-07-04	S1	M	M1	389.64	NA	13.1038	16.2513	25.5122	24.7694	20.1045	18.4542
M-S1	2019-07-04	S1	M	M1	392.912	NA	13.7762	17.2335	27.4264	26.6537	21.616	20.019
M-S1	2019-07-04	S1	M	M1	396.185	NA	15.6411	19.7611	31.9845	31.0177	25.2383	23.5894
M-S1	2019-07-04	S1	M	M1	399.458	NA	18.6935	23.7784	38.9633	37.8026	30.7507	28.8309
M-S1	2019-07-04	S1	M	M1	402.731	NA	21.0593	27.0367	44.7212	43.3409	35.2725	33.2426
M-S1	2019-07-04	S1	M	M1	406.006	NA	22.0369	28.5315	47.8017	46.219	37.6675	35.6848
M-S1	2019-07-04	S1	M	M1	409.28	NA	22.7268	29.6639	50.4047	48.5801	39.6282	37.7919
M-S1	2019-07-04	S1	M	M1	412.555	NA	23.4282	30.865	53.1005	51.0692	41.6777	40.0044
M-S1	2019-07-04	S1	M	M1	415.831	NA	23.9092	31.7394	55.3467	53.1099	43.3515	41.8948
M-S1	2019-07-04	S1	M	M1	419.106	NA	24.0529	32.2016	56.9332	54.5408	44.5292	43.3585
M-S1	2019-07-04	S1	M	M1	422.383	NA	24.014	32.4183	58.0606	55.4818	45.3364	44.4585
M-S1	2019-07-04	S1	M	M1	425.659	NA	23.553	32.0407	58.0637	55.3695	45.2752	44.7383
M-S1	2019-07-04	S1	M	M1	428.937	NA	23.138	31.7545	58.2701	55.4198	45.375	45.1436
M-S1	2019-07-04	S1	M	M1	432.214	NA	23.8786	33.0575	61.4096	58.2959	47.7165	47.8046
M-S1	2019-07-04	S1	M	M1	435.492	NA	25.4158	35.4728	66.6808	63.1593	51.7305	52.2056
M-S1	2019-07-04	S1	M	M1	438.77	NA	26.8711	37.7885	71.961	68.1264	55.8718	56.7724
M-S1	2019-07-04	S1	M	M1	442.049	NA	28.2575	40.0658	77.2437	73.2493	60.139	61.6119
M-S1	2019-07-04	S1	M	M1	445.328	NA	29.723	42.5131	83.115	78.838	64.9058	67.1745
M-S1	2019-07-04	S1	M	M1	448.607	NA	31.013	44.7447	88.5797	84.1992	69.4306	72.5937
M-S1	2019-07-04	S1	M	M1	451.887	NA	31.8534	46.3226	92.92	88.4575	73.0286	77.0426
M-S1	2019-07-04	S1	M	M1	455.167	NA	32.2696	47.3531	96.1366	91.5183	75.7229	80.5649
M-S1	2019-07-04	S1	M	M1	458.447	NA	32.667	48.3266	99.2899	94.5374	78.2755	83.9579
M-S1	2019-07-04	S1	M	M1	461.728	NA	32.8701	49.0303	101.946	97.0203	80.4113	86.8938
M-S1	2019-07-04	S1	M	M1	465.009	NA	32.7722	49.2724	103.594	98.4759	81.7443	88.9642
M-S1	2019-07-04	S1	M	M1	468.29	NA	32.6821	49.5056	105.239	100.032	83.1389	91.0772
M-S1	2019-07-04	S1	M	M1	471.572	NA	32.8715	50.169	107.774	102.429	85.2236	94.0874
M-S1	2019-07-04	S1	M	M1	474.853	NA	33.2447	51.0755	110.85	105.3	87.6982	97.4939
M-S1	2019-07-04	S1	M	M1	478.136	NA	33.5866	51.9497	113.79	107.92	89.9683	100.659
M-S1	2019-07-04	S1	M	M1	481.418	NA	33.3611	51.8924	114.614	108.568	90.4984	101.829
M-S1	2019-07-04	S1	M	M1	484.701	NA	32.5317	50.8854	113.257	107.039	89.2757	100.907
M-S1	2019-07-04	S1	M	M1	487.983	NA	32.2265	50.6951	113.678	107.114	89.3964	101.614
M-S1	2019-07-04	S1	M	M1	491.266	NA	32.7349	51.7459	116.819	109.842	91.7126	104.586
M-S1	2019-07-04	S1	M	M1	494.55	NA	33.1198	52.6259	119.538	112.17	93.6646	107.205
M-S1	2019-07-04	S1	M	M1	497.833	NA	32.9813	52.6501	120.256	112.626	94.1028	108.168
M-S1	2019-07-04	S1	M	M1	501.117	NA	32.6467	52.3139	120.152	112.358	93.9573	108.405
M-S1	2019-07-04	S1	M	M1	504.401	NA	32.691	52.5259	121.312	113.256	94.794	109.802
M-S1	2019-07-04	S1	M	M1	507.685	NA	33.006	53.228	123.37	114.964	96.2433	111.791
M-S1	2019-07-04	S1	M	M1	510.97	NA	33.0145	53.3937	124.235	115.378	96.6491	112.517
M-S1	2019-07-04	S1	M	M1	514.254	NA	32.4969	52.678	122.941	113.968	95.4968	111.498
M-S1	2019-07-04	S1	M	M1	517.539	NA	32.2949	52.4631	123.006	113.84	95.4476	111.873
M-S1	2019-07-04	S1	M	M1	520.824	NA	32.8706	53.4886	126.074	116.5	97.792	115.245
M-S1	2019-07-04	S1	M	M1	524.109	NA	33.5359	54.7012	129.522	119.605	100.452	118.922
M-S1	2019-07-04	S1	M	M1	527.394	NA	33.9486	55.5891	132.315	122.004	102.542	121.898
M-S1	2019-07-04	S1	M	M1	530.679	NA	34.2238	56.2707	134.755	123.932	104.261	124.309
M-S1	2019-07-04	S1	M	M1	533.964	NA	34.264	56.6038	136.283	125.05	105.186	125.772
M-S1	2019-07-04	S1	M	M1	537.25	NA	33.9678	56.3734	136.485	124.824	105.022	125.806
M-S1	2019-07-04	S1	M	M1	540.536	NA	33.6194	56.0697	136.447	124.338	104.592	125.483
M-S1	2019-07-04	S1	M	M1	543.821	NA	33.474	56.0786	137.009	124.326	104.498	125.554
M-S1	2019-07-04	S1	M	M1	547.107	NA	33.5121	56.3418	138.11	124.768	104.794	125.974
M-S1	2019-07-04	S1	M	M1	550.393	NA	33.5257	56.5473	138.945	124.969	104.897	126.003
M-S1	2019-07-04	S1	M	M1	553.679	NA	33.4215	56.5218	139.2	124.646	104.564	125.702
M-S1	2019-07-04	S1	M	M1	556.965	NA	33.114	56.125	138.544	123.597	103.607	124.61
M-S1	2019-07-04	S1	M	M1	560.251	NA	32.7663	55.6944	137.834	122.531	102.63	123.573
M-S1	2019-07-04	S1	M	M1	563.537	NA	32.4269	55.2912	137.251	121.526	101.767	122.549
M-S1	2019-07-04	S1	M	M1	566.823	NA	31.926	54.6398	136.105	120.06	100.443	120.891
M-S1	2019-07-04	S1	M	M1	570.11	NA	31.4009	53.9463	134.926	118.459	99.0225	119.122
M-S1	2019-07-04	S1	M	M1	573.396	NA	30.9953	53.5321	134.312	117.392	98.0211	117.637
M-S1	2019-07-04	S1	M	M1	576.682	NA	30.7292	53.39	134.333	116.644	97.2765	116.344
M-S1	2019-07-04	S1	M	M1	579.968	NA	30.5454	53.3766	134.54	115.917	96.4094	114.664
M-S1	2019-07-04	S1	M	M1	583.254	NA	29.9069	52.6289	132.759	113.194	93.8167	110.653
M-S1	2019-07-04	S1	M	M1	586.541	NA	28.3385	50.2026	126.527	106.402	87.8724	102.474
M-S1	2019-07-04	S1	M	M1	589.827	NA	26.4809	47.2698	118.87	98.2995	80.7662	92.6788
M-S1	2019-07-04	S1	M	M1	593.113	NA	25.2087	45.391	113.573	91.9151	75.0231	84.3691
M-S1	2019-07-04	S1	M	M1	596.399	NA	24.4852	44.4563	110.213	86.8595	70.3038	76.8751
M-S1	2019-07-04	S1	M	M1	599.685	NA	23.8995	43.7531	107.167	82.0895	65.7867	69.6687
M-S1	2019-07-04	S1	M	M1	602.971	NA	23.4577	43.2388	104.873	78.2917	62.2249	64.1159
M-S1	2019-07-04	S1	M	M1	606.257	NA	23.1195	42.8392	103.329	75.8971	59.9884	60.7263
M-S1	2019-07-04	S1	M	M1	609.543	NA	22.7316	42.3355	102.132	74.2148	58.51	58.8202
M-S1	2019-07-04	S1	M	M1	612.829	NA	22.3477	41.8042	100.963	72.8907	57.3366	57.3964
M-S1	2019-07-04	S1	M	M1	616.114	NA	22.0737	41.4725	100.362	71.9366	56.5633	56.435
M-S1	2019-07-04	S1	M	M1	619.4	NA	21.8238	41.184	99.7977	71.0923	55.8085	55.5007
M-S1	2019-07-04	S1	M	M1	622.686	NA	21.4586	40.6176	98.4974	69.7569	54.6808	54.2121
M-S1	2019-07-04	S1	M	M1	625.971	NA	20.9842	39.8379	96.6881	68.0248	53.2261	52.655
M-S1	2019-07-04	S1	M	M1	629.256	NA	20.7438	39.3927	95.5823	66.7564	52.2159	51.3281
M-S1	2019-07-04	S1	M	M1	632.541	NA	20.8451	39.5579	95.8977	66.5291	51.9816	50.9346
M-S1	2019-07-04	S1	M	M1	635.826	NA	21.0756	39.9758	96.693	66.6235	52.0112	50.7789
M-S1	2019-07-04	S1	M	M1	639.111	NA	21.1852	40.1063	96.7308	66.2161	51.5771	50.1197
M-S1	2019-07-04	S1	M	M1	642.396	NA	20.9437	39.5706	95.2109	64.6687	50.2973	48.6506
M-S1	2019-07-04	S1	M	M1	645.68	NA	20.4068	38.5804	92.4409	62.3105	48.4223	46.4734
M-S1	2019-07-04	S1	M	M1	648.964	NA	19.8177	37.4927	89.5805	59.7291	46.2903	44.1292
M-S1	2019-07-04	S1	M	M1	652.248	NA	19.2083	36.4489	86.8056	57.0007	43.9933	41.4378
M-S1	2019-07-04	S1	M	M1	655.532	NA	18.7041	35.7538	84.5668	54.5729	41.8798	38.638
M-S1	2019-07-04	S1	M	M1	658.816	NA	18.4342	35.5827	83.8436	53.0099	40.4365	36.5256
M-S1	2019-07-04	S1	M	M1	662.099	NA	18.3262	35.7612	84.0328	52.2471	39.6366	35.1673
M-S1	2019-07-04	S1	M	M1	665.383	NA	18.1172	35.6159	83.7451	51.3858	38.8728	33.9835
M-S1	2019-07-04	S1	M	M1	668.666	NA	17.8799	35.3557	83.014	50.326	38.003	32.9147
M-S1	2019-07-04	S1	M	M1	671.949	NA	17.7249	35.103	82.137	49.3527	37.1602	31.8631
M-S1	2019-07-04	S1	M	M1	675.231	NA	17.6956	34.8888	81.2425	48.3197	36.3521	31.0013
M-S1	2019-07-04	S1	M	M1	678.513	NA	17.7388	34.6461	79.7489	47.1002	35.3488	29.8983
M-S1	2019-07-04	S1	M	M1	681.795	NA	17.4868	33.6614	76.434	44.8364	33.5991	28.1734
M-S1	2019-07-04	S1	M	M1	685.077	NA	16.8594	31.7875	71.0291	41.3053	30.9592	25.7184
M-S1	2019-07-04	S1	M	M1	688.358	NA	16.3493	30.1538	66.1127	37.9849	28.3486	23.1997
M-S1	2019-07-04	S1	M	M1	691.64	NA	16.3694	29.5129	63.2209	35.6666	26.5088	21.3062
M-S1	2019-07-04	S1	M	M1	694.92	NA	16.5889	29.3077	61.1231	33.72	24.8817	19.3894
M-S1	2019-07-04	S1	M	M1	698.201	NA	16.6517	28.839	58.3936	31.2356	22.8729	17.2486
M-S1	2019-07-04	S1	M	M1	701.481	NA	16.5831	28.1713	55.0174	28.2979	20.5303	14.8659
M-S1	2019-07-04	S1	M	M1	704.761	NA	16.4876	27.4042	51.269	25.2479	18.0295	12.3507
M-S1	2019-07-04	S1	M	M1	708.041	NA	16.1188	26.1471	46.6251	21.7167	15.3237	9.92316
M-S1	2019-07-04	S1	M	M1	711.32	NA	15.0188	23.7141	39.9522	17.5424	12.1804	7.45244
M-S1	2019-07-04	S1	M	M1	714.599	NA	12.9896	19.8558	31.3065	12.909	8.81365	5.06428
M-S1	2019-07-04	S1	M	M1	717.877	NA	10.8156	15.8047	22.9206	8.70823	5.89418	3.19829
M-S1	2019-07-04	S1	M	M1	721.155	NA	9.23719	12.7844	16.6226	5.78638	3.81622	1.97116
M-S1	2019-07-04	S1	M	M1	724.433	NA	8.17571	10.6112	12.302	3.91816	2.50627	1.31049
M-S1	2019-07-04	S1	M	M1	727.711	NA	7.33755	8.77497	8.85988	2.60797	1.65066	0.863454
M-S1	2019-07-04	S1	M	M1	730.987	NA	6.82081	7.40461	6.35135	1.79232	1.09674	0.672213
M-S1	2019-07-04	S1	M	M1	734.264	NA	6.48742	6.43361	4.73863	1.25049	0.801904	0.556822
M-S1	2019-07-04	S1	M	M1	737.54	NA	6.30167	5.82278	3.70883	1.01226	0.644975	0.464155
M-S1	2019-07-04	S1	M	M1	740.816	NA	6.22372	5.49055	3.17369	0.823761	0.579671	0.482339
M-S1	2019-07-04	S1	M	M1	744.091	NA	6.25404	5.37774	2.96235	0.778443	0.512271	0.496468
M-S1	2019-07-04	S1	M	M1	747.366	NA	6.24638	5.28447	2.82266	0.754934	0.545501	0.47231
M-S1	2019-07-04	S1	M	M1	750.64	NA	6.15167	5.16834	2.7388	0.675965	0.502549	0.433507
M-S1	2019-07-04	S1	M	M1	753.914	NA	5.78067	4.86096	2.60425	0.736583	0.487274	0.452417
M-S1	2019-07-04	S1	M	M1	757.188	NA	4.84788	4.09031	2.2733	0.660569	0.454218	0.479715
M-S1	2019-07-04	S1	M	M1	760.461	NA	3.96722	3.40339	2.00385	0.626346	0.389675	0.334254
M-S1	2019-07-04	S1	M	M1	763.733	NA	3.91433	3.36835	1.99771	0.688526	0.368735	0.38267
M-S1	2019-07-04	S1	M	M1	767.005	NA	4.70325	4.05143	2.34064	0.664566	0.396439	0.40412
M-S1	2019-07-04	S1	M	M1	770.277	NA	5.52741	4.76281	2.59142	0.735246	0.38684	0.428379
M-S1	2019-07-04	S1	M	M1	773.548	NA	6.02605	5.22861	2.84195	0.638613	0.454364	0.476198
M-S1	2019-07-04	S1	M	M1	776.818	NA	6.28949	5.58545	3.04704	0.688458	0.45777	0.437795
M-S1	2019-07-04	S1	M	M1	780.088	NA	6.44022	5.75773	3.24006	0.755206	0.526433	0.542059
M-S1	2019-07-04	S1	M	M1	783.358	NA	6.50516	5.94984	3.45721	0.701474	0.474834	0.476064
M-S1	2019-07-04	S1	M	M1	786.627	NA	6.4995	6.10466	3.68548	0.858673	0.520246	0.445834
M-S1	2019-07-04	S1	M	M1	789.895	NA	6.53177	6.21649	3.99854	0.925599	0.531554	0.462931
M-S1	2019-07-04	S1	M	M1	793.163	NA	6.63143	6.45078	4.25812	0.971616	0.534628	0.400204
M-S1	2019-07-04	S1	M	M1	796.43	NA	6.72832	6.6874	4.5452	1.09072	0.616589	0.46189
M-S1	2019-07-04	S1	M	M1	799.697	NA	6.8153	6.95387	4.93506	1.13103	0.634138	0.457851
M-S1	2019-07-04	S1	M	M1	802.963	NA	6.90328	7.15347	5.0183	1.16036	0.674609	0.466844
M-S1	2019-07-04	S1	M	M1	806.228	NA	6.80228	7.11598	5.07154	1.13068	0.629964	0.52363
M-S1	2019-07-04	S1	M	M1	809.493	NA	6.37441	6.71681	4.93929	1.10866	0.601789	0.445867
M-S1	2019-07-04	S1	M	M1	812.757	NA	5.63144	5.85221	4.46559	1.07789	0.688801	0.537517
M-S1	2019-07-04	S1	M	M1	816.021	NA	4.98713	5.09464	3.75876	0.79605	0.512922	0.484993
M-S1	2019-07-04	S1	M	M1	819.284	NA	4.59996	4.60113	3.27767	0.912027	0.507959	0.44862
M-S1	2019-07-04	S1	M	M1	822.546	NA	4.35493	4.16043	2.86983	0.83673	0.451001	0.568295
M-S1	2019-07-04	S1	M	M1	825.808	NA	4.03589	3.6367	2.30929	0.840778	0.302122	0.44476
M-S1	2019-07-04	S1	M	M1	829.069	NA	3.62747	2.98929	1.89929	0.808542	0.364417	0.489269
M-S1	2019-07-04	S1	M	M1	832.329	NA	3.29982	2.51452	1.6208	0.714453	0.406142	0.465753
M-S1	2019-07-04	S1	M	M1	835.589	NA	3.14317	2.26466	1.2418	0.711356	0.476558	0.490448
M-S1	2019-07-04	S1	M	M1	838.848	NA	3.0627	2.04226	1.16499	0.568156	0.473237	0.536744
M-S1	2019-07-04	S1	M	M1	842.106	NA	3.00104	2.06234	1.11253	0.522301	0.437077	0.553291
M-S1	2019-07-04	S1	M	M1	845.364	NA	2.9144	1.84164	1.07384	0.699753	0.506886	0.587672
M-S1	2019-07-04	S1	M	M1	848.62	NA	2.75744	1.69631	1.03588	0.528332	0.383426	0.520824
M-S1	2019-07-04	S1	M	M1	851.877	NA	2.63689	1.64658	0.966958	0.693877	0.404504	0.616297
M-S1	2019-07-04	S1	M	M1	855.132	NA	2.55235	1.51141	1.09858	0.744244	0.488514	0.635218
M-S1	2019-07-04	S1	M	M1	858.387	NA	2.46657	1.51606	1.04139	0.809461	0.888151	0.532802
M-S1	2019-07-04	S1	M	M1	861.641	NA	2.40204	1.38434	1.05594	0.84685	0.743161	0.684033
M-S1	2019-07-04	S1	M	M1	864.894	NA	2.28473	1.40371	1.12648	0.798882	0.500501	0.66253
M-S1	2019-07-04	S1	M	M1	868.146	NA	2.18772	1.32902	1.10035	0.760957	0.616945	0.603186
M-S1	2019-07-04	S1	M	M1	871.398	NA	2.07776	1.2389	1.17315	0.650091	0.586373	0.691936
M-S1	2019-07-04	S1	M	M1	874.649	NA	1.98019	1.35782	1.09922	0.770504	0.686849	0.725232
M-S1	2019-07-04	S1	M	M1	877.899	NA	1.83156	1.09856	1.19889	0.820849	0.86274	0.755457
M-S1	2019-07-04	S1	M	M1	881.148	NA	1.74002	1.02043	1.11782	0.631031	0.845852	0.696641
M-S1	2019-07-04	S1	M	M1	884.397	NA	1.6291	0.871866	1.23804	0.930632	0.738505	0.761561
M-S1	2019-07-04	S1	M	M1	887.645	NA	1.52802	0.870122	1.37103	0.929374	0.709685	0.897502
M-S1	2019-07-04	S1	M	M1	890.891	NA	1.34434	0.850711	1.16477	1.08913	0.712084	0.736905
M-S1	2019-07-04	S1	M	M1	894.138	NA	1.15709	0.769221	1.28948	1.10048	0.753166	0.690575
M-S1	2019-07-04	S1	M	M1	897.383	NA	0.982024	0.815876	1.50942	1.01436	0.837009	0.840837
M-S1	2019-07-04	S1	M	M1	900.627	NA	0.884855	0.814637	1.21487	1.20162	1.01742	0.878276
M-S1	2019-07-04	S1	M	M1	903.871	NA	0.8318	0.735959	1.29285	1.03092	0.888922	1.01713
M-S1	2019-07-04	S1	M	M1	907.113	NA	0.801537	0.947992	1.34851	0.946772	0.850641	1.0099
M-S1	2019-07-04	S1	M	M1	910.355	NA	0.743217	0.670473	1.36309	1.15991	1.24805	1.11808
M-S1	2019-07-04	S1	M	M1	913.596	NA	0.670792	0.696625	1.50816	1.10103	0.996919	1.05752
M-S1	2019-07-04	S1	M	M1	916.836	NA	0.661582	0.703199	1.43173	1.44467	1.16164	1.25383
M-S1	2019-07-04	S1	M	M1	920.075	NA	0.421322	0.669161	1.73075	1.44106	1.116	1.33326
M-S1	2019-07-04	S1	M	M1	923.313	NA	0.517478	0.818585	1.66188	1.48718	1.33869	1.06092
M-S1	2019-07-04	S1	M	M1	926.55	NA	0.573502	0.830698	1.87477	1.95486	1.4725	1.0848
M-S1	2019-07-04	S1	M	M1	929.787	NA	0.409764	1.14138	2.21798	1.75554	1.45798	1.5319
M-S1	2019-07-04	S1	M	M1	933.022	NA	0.512301	1.0607	2.11	1.59159	1.49463	1.5718
M-S1	2019-07-04	S1	M	M1	936.256	NA	0.640677	1.15873	2.35073	1.80619	1.59211	1.97246
M-S1	2019-07-04	S1	M	M1	939.49	NA	0.676398	1.49974	2.28811	1.99109	1.84477	2.04788
M-S1	2019-07-04	S1	M	M1	942.722	NA	0.679721	1.27567	2.92956	2.32735	2.38021	2.42848
M-S1	2019-07-04	S1	M	M1	945.954	NA	0.786699	1.39647	3.03393	2.23172	2.0708	2.4671
M-S1	2019-07-04	S1	M	M1	949.185	NA	0.953875	1.39337	3.56764	2.81959	2.60621	2.25227
M-S1	2019-07-04	S1	M	M1	952.414	NA	1.05242	1.7326	4.16623	3.28762	2.44847	2.45637
M-S1	2019-07-04	S1	M	M1	955.643	NA	1.1863	1.88673	4.40739	3.93531	2.96097	2.57398
M-S1	2019-07-04	S1	M	M1	958.87	NA	1.29941	2.12839	4.7022	4.155	3.33996	2.93388
M-S1	2019-07-04	S1	M	M1	962.097	NA	1.44052	2.51033	5.12187	4.4382	3.2554	3.10112
M-S1	2019-07-04	S1	M	M1	965.322	NA	1.60408	2.68025	5.18458	5.26703	3.91293	3.80828
M-S1	2019-07-04	S1	M	M1	968.547	NA	1.69176	2.66471	6.39957	5.09973	4.63406	5.30744
M-S1	2019-07-04	S1	M	M1	971.77	NA	1.85865	3.56757	6.74019	6.06493	5.50696	5.83748
M-S1	2019-07-04	S1	M	M1	974.993	NA	2.19744	3.36006	8.02522	7.09686	5.74618	6.23699
M-S1	2019-07-04	S1	M	M1	978.214	NA	2.49587	4.11452	9.40474	7.95369	6.63867	7.24465
M-S1	2019-07-04	S1	M	M1	981.435	NA	2.90836	4.48508	10.4965	9.4761	7.06058	8.61826
M-S1	2019-07-04	S1	M	M1	984.654	NA	3.11047	5.28035	12.3209	10.7492	11.6694	11.0576
M-S1	2019-07-04	S1	M	M1	987.872	NA	3.5156	6.23284	13.1892	12.3307	8.04377	10.9705
M-S1	2019-07-04	S1	M	M1	991.089	NA	3.76527	6.51737	15.1547	14.4123	10.3669	12.9904
M-S1	2019-07-04	S1	M	M1	994.305	NA	4.34934	8.07011	17.2829	15.3965	12.5813	15.0653
M-S1	2019-07-04	S1	M	M1	997.52	NA	4.75578	8.30792	19.1853	17.7527	15.5455	16.3201
Lake-S1	2019-07-04	S1	Lake	Lake	308.019	NA	6.20431	2.36494	1.88081	1.76277	1.55669	0.909815
Lake-S1	2019-07-04	S1	Lake	Lake	311.276	NA	7.51648	2.70944	1.92298	1.76893	1.4759	0.882291
Lake-S1	2019-07-04	S1	Lake	Lake	314.534	NA	9.63068	3.34706	2.05721	1.77411	1.5785	0.929654
Lake-S1	2019-07-04	S1	Lake	Lake	317.793	NA	13.2102	4.50668	2.42158	1.9897	1.66247	1.0087
Lake-S1	2019-07-04	S1	Lake	Lake	321.052	NA	16.8934	5.77823	2.88749	2.21632	1.92788	1.08055
Lake-S1	2019-07-04	S1	Lake	Lake	324.312	NA	21.5201	7.35484	3.56445	2.62631	2.28758	1.24401
Lake-S1	2019-07-04	S1	Lake	Lake	327.572	NA	25.9921	9.02675	4.30873	3.13846	2.67229	1.50866
Lake-S1	2019-07-04	S1	Lake	Lake	330.834	NA	28.8822	10.1502	4.90378	3.53382	3.04458	1.68955
Lake-S1	2019-07-04	S1	Lake	Lake	334.096	NA	31.2292	11.0067	5.48037	3.99585	3.36852	1.90397
Lake-S1	2019-07-04	S1	Lake	Lake	337.358	NA	32.5977	11.6829	5.90527	4.35967	3.72835	2.12924
Lake-S1	2019-07-04	S1	Lake	Lake	340.621	NA	34.1665	12.4193	6.43812	4.85592	4.16719	2.41286
Lake-S1	2019-07-04	S1	Lake	Lake	343.885	NA	35.3712	12.941	6.95423	5.36631	4.59975	2.65767
Lake-S1	2019-07-04	S1	Lake	Lake	347.15	NA	36.8887	13.7315	7.5414	5.92291	5.14247	3.0172
Lake-S1	2019-07-04	S1	Lake	Lake	350.415	NA	38.9095	14.6281	8.27721	6.6294	5.78022	3.41082
Lake-S1	2019-07-04	S1	Lake	Lake	353.68	NA	40.018	15.1886	8.87951	7.16499	6.35687	3.75202
Lake-S1	2019-07-04	S1	Lake	Lake	356.947	NA	40.5358	15.6135	9.43847	7.72397	6.89808	4.10489
Lake-S1	2019-07-04	S1	Lake	Lake	360.213	NA	42.3084	16.474	10.316	8.55532	7.73635	4.63071
Lake-S1	2019-07-04	S1	Lake	Lake	363.481	NA	45.8546	18.0754	11.6623	9.84353	8.92391	5.3549
Lake-S1	2019-07-04	S1	Lake	Lake	366.749	NA	49.3895	19.6474	13.072	11.1559	10.1744	6.1311
Lake-S1	2019-07-04	S1	Lake	Lake	370.017	NA	50.4309	20.2323	13.8383	11.9727	11.0476	6.67088
Lake-S1	2019-07-04	S1	Lake	Lake	373.286	NA	50.2597	20.4022	14.4582	12.5596	11.7071	7.09523
Lake-S1	2019-07-04	S1	Lake	Lake	376.556	NA	50.4932	20.7395	15.1308	13.3376	12.4966	7.58799
Lake-S1	2019-07-04	S1	Lake	Lake	379.826	NA	49.4472	20.5044	15.4259	13.7599	12.919	7.88125
Lake-S1	2019-07-04	S1	Lake	Lake	383.097	NA	47.6843	19.9654	15.4593	13.9457	13.1728	8.06301
Lake-S1	2019-07-04	S1	Lake	Lake	386.368	NA	48.1945	20.4228	16.2699	14.7894	14.0459	8.59427
Lake-S1	2019-07-04	S1	Lake	Lake	389.64	NA	49.9759	21.3771	17.4599	15.9966	15.218	9.33271
Lake-S1	2019-07-04	S1	Lake	Lake	392.912	NA	51.7158	22.2737	18.6104	17.1591	16.402	10.0604
Lake-S1	2019-07-04	S1	Lake	Lake	396.185	NA	57.885	25.2117	21.5597	19.9692	19.1269	11.7873
Lake-S1	2019-07-04	S1	Lake	Lake	399.458	NA	68.3853	29.9973	26.1729	24.3862	23.3552	14.3595
Lake-S1	2019-07-04	S1	Lake	Lake	402.731	NA	76.3745	33.6279	29.8437	27.8431	26.8086	16.4972
Lake-S1	2019-07-04	S1	Lake	Lake	406.006	NA	79.1201	35.1017	31.7176	29.7074	28.633	17.6026
Lake-S1	2019-07-04	S1	Lake	Lake	409.28	NA	80.9795	36.0851	33.215	31.2851	30.1622	18.5212
Lake-S1	2019-07-04	S1	Lake	Lake	412.555	NA	82.6158	37.0917	34.8151	32.8788	31.7396	19.4953
Lake-S1	2019-07-04	S1	Lake	Lake	415.831	NA	83.5667	37.6897	36.07	34.2524	33.0592	20.2946
Lake-S1	2019-07-04	S1	Lake	Lake	419.106	NA	83.2965	37.7866	36.8775	35.1656	33.9937	20.8461
Lake-S1	2019-07-04	S1	Lake	Lake	422.383	NA	82.3647	37.6096	37.4062	35.7987	34.6802	21.2707
Lake-S1	2019-07-04	S1	Lake	Lake	425.659	NA	79.891	36.7232	37.2081	35.768	34.696	21.279
Lake-S1	2019-07-04	S1	Lake	Lake	428.937	NA	77.8059	35.9912	37.1708	35.9007	34.8124	21.3282
Lake-S1	2019-07-04	S1	Lake	Lake	432.214	NA	79.5725	37.01	38.9998	37.821	36.6908	22.4734
Lake-S1	2019-07-04	S1	Lake	Lake	435.492	NA	83.9098	39.2884	42.159	41.0581	39.8741	24.4262
Lake-S1	2019-07-04	S1	Lake	Lake	438.77	NA	87.8412	41.4534	45.3358	44.3309	43.1427	26.4488
Lake-S1	2019-07-04	S1	Lake	Lake	442.049	NA	91.4023	43.5101	48.5422	47.7135	46.5574	28.5764
Lake-S1	2019-07-04	S1	Lake	Lake	445.328	NA	95.0948	45.7383	52.0964	51.5232	50.3878	30.9647
Lake-S1	2019-07-04	S1	Lake	Lake	448.607	NA	98.1929	47.697	55.4798	55.2063	54.0879	33.3052
Lake-S1	2019-07-04	S1	Lake	Lake	451.887	NA	99.7818	48.974	58.1097	58.0911	57.1075	35.1843
Lake-S1	2019-07-04	S1	Lake	Lake	455.167	NA	100.223	49.6145	60.0344	60.2745	59.3665	36.6219
Lake-S1	2019-07-04	S1	Lake	Lake	458.447	NA	100.599	50.2403	61.8703	62.3912	61.5425	37.989
Lake-S1	2019-07-04	S1	Lake	Lake	461.728	NA	100.474	50.6217	63.3706	64.1659	63.3581	39.1124
Lake-S1	2019-07-04	S1	Lake	Lake	465.009	NA	99.3927	50.4973	64.3103	65.3693	64.5897	39.8679
Lake-S1	2019-07-04	S1	Lake	Lake	468.29	NA	98.2259	50.3385	65.1883	66.5577	65.7945	40.6612
Lake-S1	2019-07-04	S1	Lake	Lake	471.572	NA	97.8863	50.6045	66.629	68.2821	67.5759	41.7842
Lake-S1	2019-07-04	S1	Lake	Lake	474.853	NA	98.0832	51.1656	68.3856	70.3074	69.6172	43.0541
Lake-S1	2019-07-04	S1	Lake	Lake	478.136	NA	98.1263	51.621	70.0137	72.1868	71.5139	44.2766
Lake-S1	2019-07-04	S1	Lake	Lake	481.418	NA	96.6638	51.1841	70.4045	72.7927	72.049	44.6288
Lake-S1	2019-07-04	S1	Lake	Lake	484.701	NA	93.534	49.8773	69.453	71.8763	71.1897	44.0466
Lake-S1	2019-07-04	S1	Lake	Lake	487.983	NA	91.9293	49.3478	69.5766	72.1924	71.384	44.1527
Lake-S1	2019-07-04	S1	Lake	Lake	491.266	NA	92.5634	50.0232	71.3935	74.141	73.2646	45.3145
Lake-S1	2019-07-04	S1	Lake	Lake	494.55	NA	92.8058	50.5647	72.8892	75.8643	74.8609	46.2924
Lake-S1	2019-07-04	S1	Lake	Lake	497.833	NA	91.5342	50.1711	73.1645	76.3139	75.1926	46.494
Lake-S1	2019-07-04	S1	Lake	Lake	501.117	NA	89.5264	49.4609	72.8747	76.1827	75.02	46.4083
Lake-S1	2019-07-04	S1	Lake	Lake	504.401	NA	88.642	49.2827	73.3745	76.7843	75.6045	46.7729
Lake-S1	2019-07-04	S1	Lake	Lake	507.685	NA	88.5148	49.5264	74.499	78.0901	76.7069	47.4479
Lake-S1	2019-07-04	S1	Lake	Lake	510.97	NA	87.569	49.2692	74.8398	78.4293	76.9667	47.5998
Lake-S1	2019-07-04	S1	Lake	Lake	514.254	NA	85.2121	48.2134	73.9732	77.6006	76.037	46.9714
Lake-S1	2019-07-04	S1	Lake	Lake	517.539	NA	83.5317	47.5871	73.8702	77.5603	76.0033	46.9581
Lake-S1	2019-07-04	S1	Lake	Lake	520.824	NA	83.8269	48.1457	75.5284	79.495	77.8836	48.1621
Lake-S1	2019-07-04	S1	Lake	Lake	524.109	NA	84.3893	48.8082	77.3945	81.6893	79.9589	49.4757
Lake-S1	2019-07-04	S1	Lake	Lake	527.394	NA	84.57	49.279	78.873	83.4063	81.5503	50.4806
Lake-S1	2019-07-04	S1	Lake	Lake	530.679	NA	84.5962	49.5761	80.1248	84.832	82.8423	51.2722
Lake-S1	2019-07-04	S1	Lake	Lake	533.964	NA	84.155	49.6051	80.855	85.6969	83.5607	51.6766
Lake-S1	2019-07-04	S1	Lake	Lake	537.25	NA	83.0544	49.1437	80.7927	85.6488	83.3608	51.5208
Lake-S1	2019-07-04	S1	Lake	Lake	540.536	NA	81.8034	48.6285	80.5252	85.3736	82.938	51.1732
Lake-S1	2019-07-04	S1	Lake	Lake	543.821	NA	81.0623	48.3385	80.6162	85.4008	82.7563	50.9855
Lake-S1	2019-07-04	S1	Lake	Lake	547.107	NA	80.7878	48.2489	80.9983	85.8014	82.8776	50.9549
Lake-S1	2019-07-04	S1	Lake	Lake	550.393	NA	80.3585	48.1274	81.2931	85.9518	82.7866	50.8094
Lake-S1	2019-07-04	S1	Lake	Lake	553.679	NA	79.5488	47.7772	81.2452	85.7932	82.417	50.5197
Lake-S1	2019-07-04	S1	Lake	Lake	556.965	NA	78.248	47.1406	80.6421	85.0849	81.5509	49.9454
Lake-S1	2019-07-04	S1	Lake	Lake	560.251	NA	76.9189	46.5155	80.0168	84.3454	80.6445	49.3501
Lake-S1	2019-07-04	S1	Lake	Lake	563.537	NA	75.7129	45.9256	79.4188	83.6667	79.769	48.787
Lake-S1	2019-07-04	S1	Lake	Lake	566.823	NA	74.2929	45.1728	78.456	82.5294	78.455	47.9524
Lake-S1	2019-07-04	S1	Lake	Lake	570.11	NA	72.9759	44.4183	77.4901	81.3143	77.1006	47.0564
Lake-S1	2019-07-04	S1	Lake	Lake	573.396	NA	72.057	43.9422	76.9094	80.4746	76.0527	46.3309
Lake-S1	2019-07-04	S1	Lake	Lake	576.682	NA	71.662	43.7036	76.7554	79.9953	75.237	45.7286
Lake-S1	2019-07-04	S1	Lake	Lake	579.968	NA	71.8594	43.6743	76.7424	79.5057	74.3329	44.9869
Lake-S1	2019-07-04	S1	Lake	Lake	583.254	NA	71.2764	42.988	75.4174	77.4793	71.9241	43.3001
Lake-S1	2019-07-04	S1	Lake	Lake	586.541	NA	68.5864	40.964	71.3192	72.5161	66.704	39.889
Lake-S1	2019-07-04	S1	Lake	Lake	589.827	NA	65.3558	38.5035	66.2248	66.4102	60.4111	35.8221
Lake-S1	2019-07-04	S1	Lake	Lake	593.113	NA	63.8391	36.9471	62.5856	61.688	55.2166	32.428
Lake-S1	2019-07-04	S1	Lake	Lake	596.399	NA	64.0073	36.1666	60.1024	57.8607	50.8663	29.5304
Lake-S1	2019-07-04	S1	Lake	Lake	599.685	NA	64.4717	35.6021	57.8787	54.3119	46.7091	26.7866
Lake-S1	2019-07-04	S1	Lake	Lake	602.971	NA	64.9981	35.2243	56.2019	51.5289	43.5036	24.6885
Lake-S1	2019-07-04	S1	Lake	Lake	606.257	NA	64.972	34.8494	55.1216	49.8065	41.5244	23.3872
Lake-S1	2019-07-04	S1	Lake	Lake	609.543	NA	64.4253	34.4119	54.3048	48.7536	40.3151	22.6319
Lake-S1	2019-07-04	S1	Lake	Lake	612.829	NA	63.5923	33.9091	53.5885	47.9258	39.3981	22.0811
Lake-S1	2019-07-04	S1	Lake	Lake	616.114	NA	62.9892	33.6009	53.1568	47.3401	38.7767	21.6623
Lake-S1	2019-07-04	S1	Lake	Lake	619.4	NA	62.4378	33.2814	52.7211	46.7491	38.1542	21.2895
Lake-S1	2019-07-04	S1	Lake	Lake	622.686	NA	61.4111	32.6966	51.8233	45.7967	37.218	20.7154
Lake-S1	2019-07-04	S1	Lake	Lake	625.971	NA	59.9736	31.9418	50.6032	44.6566	36.0407	20.0304
Lake-S1	2019-07-04	S1	Lake	Lake	629.256	NA	59.0733	31.4012	49.8605	43.781	35.211	19.5244
Lake-S1	2019-07-04	S1	Lake	Lake	632.541	NA	59.0518	31.424	49.8811	43.6438	34.972	19.3507
Lake-S1	2019-07-04	S1	Lake	Lake	635.826	NA	59.4235	31.56	50.2472	43.7861	34.9016	19.2934
Lake-S1	2019-07-04	S1	Lake	Lake	639.111	NA	59.3619	31.4945	50.1439	43.548	34.5374	19.0362
Lake-S1	2019-07-04	S1	Lake	Lake	642.396	NA	58.2964	30.9284	49.1665	42.4774	33.5348	18.4639
Lake-S1	2019-07-04	S1	Lake	Lake	645.68	NA	56.7602	29.9424	47.4613	40.7996	32.0289	17.5841
Lake-S1	2019-07-04	S1	Lake	Lake	648.964	NA	55.229	29.0434	45.7068	38.9743	30.3774	16.6036
Lake-S1	2019-07-04	S1	Lake	Lake	652.248	NA	54.2146	28.2187	44.0877	37.1131	28.6415	15.5873
Lake-S1	2019-07-04	S1	Lake	Lake	655.532	NA	53.9424	27.7508	42.71	35.4182	26.9472	14.5944
Lake-S1	2019-07-04	S1	Lake	Lake	658.816	NA	54.7387	27.8392	42.1138	34.5592	25.7258	13.8493
Lake-S1	2019-07-04	S1	Lake	Lake	662.099	NA	55.9159	28.0796	42.0819	33.8658	25.0173	13.3921
Lake-S1	2019-07-04	S1	Lake	Lake	665.383	NA	56.3112	28.1147	41.7898	33.2272	24.3741	12.9944
Lake-S1	2019-07-04	S1	Lake	Lake	668.666	NA	56.2087	27.8926	41.3108	32.5798	23.6906	12.6271
Lake-S1	2019-07-04	S1	Lake	Lake	671.949	NA	55.8034	27.6329	40.7462	31.9476	23.0648	12.2352
Lake-S1	2019-07-04	S1	Lake	Lake	675.231	NA	55.3511	27.3295	40.1223	31.2468	22.4186	11.8782
Lake-S1	2019-07-04	S1	Lake	Lake	678.513	NA	54.5515	26.8271	39.2262	30.3838	21.6568	11.4905
Lake-S1	2019-07-04	S1	Lake	Lake	681.795	NA	52.4513	25.7062	37.3225	28.6708	20.3713	10.7873
Lake-S1	2019-07-04	S1	Lake	Lake	685.077	NA	48.9377	23.8536	34.3501	26.1623	18.5065	9.77917
Lake-S1	2019-07-04	S1	Lake	Lake	688.358	NA	45.872	22.1322	31.4451	23.7253	16.6585	8.76324
Lake-S1	2019-07-04	S1	Lake	Lake	691.64	NA	44.7395	21.3126	29.6803	22.0472	15.2419	8.00902
Lake-S1	2019-07-04	S1	Lake	Lake	694.92	NA	44.7448	20.8754	28.3156	20.607	14.0229	7.30595
Lake-S1	2019-07-04	S1	Lake	Lake	698.201	NA	44.7163	20.3153	26.599	18.8285	12.5624	6.48638
Lake-S1	2019-07-04	S1	Lake	Lake	701.481	NA	44.8597	19.6312	24.6172	16.8632	10.9042	5.59817
Lake-S1	2019-07-04	S1	Lake	Lake	704.761	NA	45.2128	18.9663	22.4677	14.7242	9.24591	4.67507
Lake-S1	2019-07-04	S1	Lake	Lake	708.041	NA	45.2453	18.0072	19.9302	12.4734	7.54687	3.7814
Lake-S1	2019-07-04	S1	Lake	Lake	711.32	NA	43.4945	16.2307	16.6074	9.85053	5.72404	2.84492
Lake-S1	2019-07-04	S1	Lake	Lake	714.599	NA	38.9465	13.5154	12.5314	7.05302	3.94324	1.92941
Lake-S1	2019-07-04	S1	Lake	Lake	717.877	NA	34.2383	10.6997	8.78325	4.61679	2.51461	1.20597
Lake-S1	2019-07-04	S1	Lake	Lake	721.155	NA	31.2679	8.64928	6.02706	2.9945	1.57011	0.767311
Lake-S1	2019-07-04	S1	Lake	Lake	724.433	NA	30.0531	7.21471	4.24948	2.00372	1.00262	0.509505
Lake-S1	2019-07-04	S1	Lake	Lake	727.711	NA	30.0509	5.98796	2.92781	1.33416	0.707433	0.340321
Lake-S1	2019-07-04	S1	Lake	Lake	730.987	NA	31.4992	5.09193	2.0186	0.896577	0.530476	0.255573
Lake-S1	2019-07-04	S1	Lake	Lake	734.264	NA	33.6243	4.47513	1.46001	0.67602	0.419357	0.235472
Lake-S1	2019-07-04	S1	Lake	Lake	737.54	NA	35.3845	4.04442	1.13348	0.553823	0.399357	0.195526
Lake-S1	2019-07-04	S1	Lake	Lake	740.816	NA	36.7334	3.84909	0.958219	0.502957	0.374981	0.177738
Lake-S1	2019-07-04	S1	Lake	Lake	744.091	NA	37.6313	3.75887	0.902247	0.484073	0.32296	0.188325
Lake-S1	2019-07-04	S1	Lake	Lake	747.366	NA	37.9191	3.72037	0.870677	0.436823	0.309705	0.157778
Lake-S1	2019-07-04	S1	Lake	Lake	750.64	NA	37.465	3.6324	0.860016	0.420542	0.318214	0.168623
Lake-S1	2019-07-04	S1	Lake	Lake	753.914	NA	34.9783	3.3656	0.774237	0.451089	0.311969	0.143826
Lake-S1	2019-07-04	S1	Lake	Lake	757.188	NA	29.1598	2.86495	0.719176	0.453878	0.297805	0.147037
Lake-S1	2019-07-04	S1	Lake	Lake	760.461	NA	23.4036	2.3415	0.637051	0.426971	0.299124	0.16336
Lake-S1	2019-07-04	S1	Lake	Lake	763.733	NA	22.8735	2.33126	0.635477	0.432693	0.301929	0.162757
Lake-S1	2019-07-04	S1	Lake	Lake	767.005	NA	27.3994	2.7395	0.703853	0.488253	0.316293	0.183692
Lake-S1	2019-07-04	S1	Lake	Lake	770.277	NA	31.9799	3.23539	0.77222	0.379729	0.301628	0.139026
Lake-S1	2019-07-04	S1	Lake	Lake	773.548	NA	34.282	3.57209	0.816388	0.391926	0.307116	0.119993
Lake-S1	2019-07-04	S1	Lake	Lake	776.818	NA	35.0383	3.75424	0.894327	0.33048	0.303115	0.175237
Lake-S1	2019-07-04	S1	Lake	Lake	780.088	NA	35.0283	3.91332	0.926443	0.67748	0.27478	0.147573
Lake-S1	2019-07-04	S1	Lake	Lake	783.358	NA	34.4691	4.01889	1.02258	0.467047	0.271145	0.177908
Lake-S1	2019-07-04	S1	Lake	Lake	786.627	NA	33.4767	4.06716	1.05033	0.45172	0.321134	0.176304
Lake-S1	2019-07-04	S1	Lake	Lake	789.895	NA	32.5549	4.17916	1.13643	0.538891	0.348986	0.18088
Lake-S1	2019-07-04	S1	Lake	Lake	793.163	NA	31.9108	4.28869	1.22489	0.582098	0.343595	0.182774
Lake-S1	2019-07-04	S1	Lake	Lake	796.43	NA	31.3217	4.4388	1.32429	0.55042	0.352068	0.170217
Lake-S1	2019-07-04	S1	Lake	Lake	799.697	NA	31.1312	4.54015	1.42482	0.582897	0.334431	0.185176
Lake-S1	2019-07-04	S1	Lake	Lake	802.963	NA	30.6199	4.64504	1.50968	0.552081	0.377627	0.175916
Lake-S1	2019-07-04	S1	Lake	Lake	806.228	NA	29.7186	4.59316	1.5499	0.557577	0.382972	0.16606
Lake-S1	2019-07-04	S1	Lake	Lake	809.493	NA	27.6961	4.25063	1.43786	0.554961	0.378573	0.210558
Lake-S1	2019-07-04	S1	Lake	Lake	812.757	NA	24.5099	3.79554	1.26193	0.583168	0.360333	0.110582
Lake-S1	2019-07-04	S1	Lake	Lake	816.021	NA	22.1314	3.28334	1.1377	0.482802	0.384978	0.18646
Lake-S1	2019-07-04	S1	Lake	Lake	819.284	NA	21.2505	2.95575	0.914497	0.426015	0.392033	0.197345
Lake-S1	2019-07-04	S1	Lake	Lake	822.546	NA	21.3656	2.71876	0.821038	0.534449	0.376078	0.222312
Lake-S1	2019-07-04	S1	Lake	Lake	825.808	NA	21.5908	2.31774	0.734276	0.496519	0.372864	0.170944
Lake-S1	2019-07-04	S1	Lake	Lake	829.069	NA	21.9445	1.95787	0.474553	0.363796	0.375479	0.167082
Lake-S1	2019-07-04	S1	Lake	Lake	832.329	NA	22.4674	1.65786	0.392562	0.382425	0.376858	0.202191
Lake-S1	2019-07-04	S1	Lake	Lake	835.589	NA	23.4312	1.4938	0.426298	0.39256	0.398189	0.128668
Lake-S1	2019-07-04	S1	Lake	Lake	838.848	NA	24.3205	1.38158	0.47609	0.44797	0.342588	0.162652
Lake-S1	2019-07-04	S1	Lake	Lake	842.106	NA	24.9703	1.31117	0.440617	0.423694	0.391666	0.212413
Lake-S1	2019-07-04	S1	Lake	Lake	845.364	NA	25.0716	1.2816	0.414789	0.401355	0.370757	0.152781
Lake-S1	2019-07-04	S1	Lake	Lake	848.62	NA	24.7246	1.19965	0.481127	0.450248	0.354616	0.244623
Lake-S1	2019-07-04	S1	Lake	Lake	851.877	NA	24.0198	1.1683	0.383962	0.417692	0.392884	0.209408
Lake-S1	2019-07-04	S1	Lake	Lake	855.132	NA	23.7945	1.08933	0.415934	0.689731	0.432368	0.300494
Lake-S1	2019-07-04	S1	Lake	Lake	858.387	NA	24.2385	1.03522	0.481071	0.529488	0.505506	0.264879
Lake-S1	2019-07-04	S1	Lake	Lake	861.641	NA	23.8358	1.02571	0.552681	0.618906	0.454562	0.259609
Lake-S1	2019-07-04	S1	Lake	Lake	864.894	NA	23.5157	0.913637	0.528486	0.515553	0.435076	0.27349
Lake-S1	2019-07-04	S1	Lake	Lake	868.146	NA	23.2387	0.928628	0.496593	0.417897	0.490631	0.141608
Lake-S1	2019-07-04	S1	Lake	Lake	871.398	NA	23.0304	0.917933	0.61551	0.534067	0.523737	0.178994
Lake-S1	2019-07-04	S1	Lake	Lake	874.649	NA	22.8151	0.928225	0.535537	0.490997	0.431706	0.216663
Lake-S1	2019-07-04	S1	Lake	Lake	877.899	NA	22.1252	0.836486	0.55755	0.549065	0.523322	0.198918
Lake-S1	2019-07-04	S1	Lake	Lake	881.148	NA	21.801	0.701375	0.555339	0.501927	0.500841	0.355334
Lake-S1	2019-07-04	S1	Lake	Lake	884.397	NA	21.0161	0.748356	0.488161	0.440983	0.520548	0.280664
Lake-S1	2019-07-04	S1	Lake	Lake	887.645	NA	20.1152	0.578152	0.554248	0.831481	0.557093	0.318622
Lake-S1	2019-07-04	S1	Lake	Lake	890.891	NA	18.4153	0.568817	0.597183	0.774727	0.610776	0.341883
Lake-S1	2019-07-04	S1	Lake	Lake	894.138	NA	15.7995	0.653243	0.60538	0.77403	0.586357	0.296107
Lake-S1	2019-07-04	S1	Lake	Lake	897.383	NA	13.609	0.488602	0.634057	0.652001	0.602797	0.404392
Lake-S1	2019-07-04	S1	Lake	Lake	900.627	NA	12.6366	0.617847	0.649652	0.729856	0.676818	0.244147
Lake-S1	2019-07-04	S1	Lake	Lake	903.871	NA	12.0086	0.630497	0.613954	0.8131	0.6174	0.278957
Lake-S1	2019-07-04	S1	Lake	Lake	907.113	NA	12.0104	0.618709	0.64023	0.668423	0.772948	0.446534
Lake-S1	2019-07-04	S1	Lake	Lake	910.355	NA	11.0663	0.54274	0.71305	0.843195	0.743676	0.255902
Lake-S1	2019-07-04	S1	Lake	Lake	913.596	NA	10.4541	0.591735	0.83881	1.05131	0.744797	0.307366
Lake-S1	2019-07-04	S1	Lake	Lake	916.836	NA	10.3058	0.477588	0.661959	0.665137	0.797002	0.356292
Lake-S1	2019-07-04	S1	Lake	Lake	920.075	NA	10.4265	0.555475	0.65653	1.20526	0.963904	0.474631
Lake-S1	2019-07-04	S1	Lake	Lake	923.313	NA	9.61235	0.669219	0.884096	0.959598	1.07714	0.443859
Lake-S1	2019-07-04	S1	Lake	Lake	926.55	NA	7.99617	0.707833	0.93172	1.07752	0.985417	0.522171
Lake-S1	2019-07-04	S1	Lake	Lake	929.787	NA	6.06725	0.689362	1.1954	0.94437	1.08073	0.53016
Lake-S1	2019-07-04	S1	Lake	Lake	933.022	NA	4.63279	0.89152	1.09928	1.10088	1.21107	0.40477
Lake-S1	2019-07-04	S1	Lake	Lake	936.256	NA	3.76612	1.05585	1.40503	1.06628	1.29799	0.769034
Lake-S1	2019-07-04	S1	Lake	Lake	939.49	NA	4.08989	1.17542	1.42439	1.37085	1.25295	0.756095
Lake-S1	2019-07-04	S1	Lake	Lake	942.722	NA	4.03974	1.41013	1.19637	1.55044	1.49173	0.782633
Lake-S1	2019-07-04	S1	Lake	Lake	945.954	NA	4.15077	1.06142	1.27037	1.98193	1.64386	0.859664
Lake-S1	2019-07-04	S1	Lake	Lake	949.185	NA	4.1475	1.33689	1.41972	1.7452	1.85525	1.05825
Lake-S1	2019-07-04	S1	Lake	Lake	952.414	NA	4.58449	1.74444	2.02065	2.54054	2.28765	1.26305
Lake-S1	2019-07-04	S1	Lake	Lake	955.643	NA	4.54737	1.40505	2.28607	2.51359	2.46585	1.32271
Lake-S1	2019-07-04	S1	Lake	Lake	958.87	NA	4.27884	1.54519	2.62519	2.55948	2.47687	1.35511
Lake-S1	2019-07-04	S1	Lake	Lake	962.097	NA	4.18712	1.70717	2.84158	2.70786	2.76746	1.48029
Lake-S1	2019-07-04	S1	Lake	Lake	965.322	NA	5.63172	2.35203	2.97041	3.05353	3.26375	1.42921
Lake-S1	2019-07-04	S1	Lake	Lake	968.547	NA	6.38952	2.37828	3.93608	3.78649	1.38162	1.79536
Lake-S1	2019-07-04	S1	Lake	Lake	971.77	NA	6.66556	2.78392	4.37255	3.84013	7.16422	2.22949
Lake-S1	2019-07-04	S1	Lake	Lake	974.993	NA	8.63018	3.13748	4.63275	5.19449	4.84772	2.5097
Lake-S1	2019-07-04	S1	Lake	Lake	978.214	NA	9.39237	2.31514	4.86272	5.96674	5.80054	2.71088
Lake-S1	2019-07-04	S1	Lake	Lake	981.435	NA	10.3204	3.36762	5.54836	6.24337	6.04726	3.19153
Lake-S1	2019-07-04	S1	Lake	Lake	984.654	NA	10.9631	4.36266	6.31741	8.08316	7.04609	4.03438
Lake-S1	2019-07-04	S1	Lake	Lake	987.872	NA	12.0687	4.80293	6.89343	8.53992	8.26202	4.73603
Lake-S1	2019-07-04	S1	Lake	Lake	991.089	NA	13.0974	5.86621	8.05562	8.77518	8.58096	4.71488
Lake-S1	2019-07-04	S1	Lake	Lake	994.305	NA	15.3173	7.00091	9.44171	10.1117	10.2373	5.87772
Lake-S1	2019-07-04	S1	Lake	Lake	997.52	NA	17.2113	7.07105	12.4433	10.4397	11.5646	5.62179
C1-S2	2019-08-08	S2	C1	C1	308.019	13.5008	12.295	0.855871	NA	2.4275	NA	1.59885
C1-S2	2019-07-08	S2	C1	C1	311.276	7.16483	6.61914	3.76794	2.25522	2.00693	2.52846	2.08613
C1-S2	2019-07-08	S2	C1	C1	314.534	9.55807	8.43977	4.78533	2.81069	2.30564	2.73865	2.2551
C1-S2	2019-07-08	S2	C1	C1	317.793	13.975	11.6893	6.58675	3.72946	2.85497	3.30932	2.66242
C1-S2	2019-07-08	S2	C1	C1	321.052	19.2587	15.6198	8.71931	5.04929	3.62223	4.0318	3.19994
C1-S2	2019-07-08	S2	C1	C1	324.312	25.6305	20.3194	11.4901	6.58108	4.64652	4.9804	3.91811
C1-S2	2019-07-08	S2	C1	C1	327.572	31.4321	24.9744	14.0289	8.09152	5.65247	6.08048	4.78848
C1-S2	2019-07-08	S2	C1	C1	330.834	34.7721	27.8084	15.7292	9.07271	6.39201	6.85528	5.47102
C1-S2	2019-07-08	S2	C1	C1	334.096	37.2139	29.9306	17.0629	9.9814	7.14339	7.65467	6.16955
C1-S2	2019-07-08	S2	C1	C1	337.358	38.6737	31.4168	17.9865	10.6293	7.72725	8.39863	6.80357
C1-S2	2019-07-08	S2	C1	C1	340.621	40.4163	33.0508	19.0747	11.3306	8.35591	9.21653	7.53735
C1-S2	2019-07-08	S2	C1	C1	343.885	41.7401	34.3934	19.9724	12.0267	8.98182	10.0906	8.26806
C1-S2	2019-07-08	S2	C1	C1	347.15	43.6824	36.2946	21.1796	12.9039	9.78363	11.1146	9.17025
C1-S2	2019-07-08	S2	C1	C1	350.415	46.1772	38.6466	22.6257	13.9786	10.7253	12.3436	10.1837
C1-S2	2019-07-08	S2	C1	C1	353.68	47.668	40.1309	23.5854	14.7336	11.4439	13.3546	11.062
C1-S2	2019-07-08	S2	C1	C1	356.947	48.5509	41.1012	24.2773	15.3196	12.0892	14.2348	11.838
C1-S2	2019-07-08	S2	C1	C1	360.213	50.7433	43.3916	25.7159	16.434	13.1425	15.6722	13.0589
C1-S2	2019-07-08	S2	C1	C1	363.481	55.1295	47.4841	28.2816	18.2078	14.7984	17.8108	14.8791
C1-S2	2019-07-08	S2	C1	C1	366.749	59.4638	51.598	30.8254	20.0471	16.4992	19.9702	16.748
C1-S2	2019-07-08	S2	C1	C1	370.017	60.9299	53.2898	31.9324	20.9736	17.4395	21.3424	17.8903
C1-S2	2019-07-08	S2	C1	C1	373.286	60.8105	53.4886	32.2605	21.4019	18.0565	22.2682	18.6775
C1-S2	2019-07-08	S2	C1	C1	376.556	61.1268	54.2122	32.7645	21.9888	18.7895	23.3601	19.6384
C1-S2	2019-07-08	S2	C1	C1	379.826	59.8098	53.37	32.4112	21.9254	18.9691	23.7921	19.9757
C1-S2	2019-07-08	S2	C1	C1	383.097	57.5942	51.837	31.5395	21.5587	18.8603	23.8659	20.0176
C1-S2	2019-07-08	S2	C1	C1	386.368	58.0809	52.7172	32.1604	22.1944	19.6676	25.0719	21.011
C1-S2	2019-07-08	S2	C1	C1	389.64	60.1712	54.9597	33.5955	23.4693	20.9	26.7855	22.4658
C1-S2	2019-07-08	S2	C1	C1	392.912	62.0024	57.0342	34.9085	24.5508	22.1111	28.5331	23.8994
C1-S2	2019-07-08	S2	C1	C1	396.185	69.2925	64.1229	39.3081	27.8353	25.3543	32.9256	27.5092
C1-S2	2019-07-08	S2	C1	C1	399.458	81.718	75.9296	46.6216	33.208	30.4913	39.7597	33.1935
C1-S2	2019-07-08	S2	C1	C1	402.731	91.1086	85.0482	52.2323	37.412	34.5711	45.2843	37.7287
C1-S2	2019-07-08	S2	C1	C1	406.006	94.4256	88.505	54.4419	39.1733	36.4779	47.9459	39.8521
C1-S2	2019-07-08	S2	C1	C1	409.28	96.4252	90.7814	55.8733	40.4836	37.9585	50.055	41.5167
C1-S2	2019-07-08	S2	C1	C1	412.555	98.3929	93.0114	57.3249	41.7817	39.4405	52.2013	43.1709
C1-S2	2019-07-08	S2	C1	C1	415.831	99.2861	94.2214	58.1043	42.5872	40.5159	53.8258	44.402
C1-S2	2019-07-08	S2	C1	C1	419.106	98.6498	94.094	58.0432	42.7842	41.011	54.7687	45.0696
C1-S2	2019-07-08	S2	C1	C1	422.383	97.4575	93.2417	57.526	42.6165	41.1629	55.2195	45.31
C1-S2	2019-07-08	S2	C1	C1	425.659	94.5281	90.774	56.0166	41.7219	40.5785	54.6113	44.7188
C1-S2	2019-07-08	S2	C1	C1	428.937	91.9324	88.6549	54.7317	40.9826	40.1395	54.1651	44.2583
C1-S2	2019-07-08	S2	C1	C1	432.214	93.8465	90.9364	56.1972	42.3197	41.7377	56.4618	46.0061
C1-S2	2019-07-08	S2	C1	C1	435.492	98.8465	96.1598	59.4623	45.0173	44.6951	60.6668	49.2989
C1-S2	2019-07-08	S2	C1	C1	438.77	103.335	100.875	62.4571	47.5606	47.5484	64.8098	52.5047
C1-S2	2019-07-08	S2	C1	C1	442.049	107.31	105.16	65.199	49.9339	50.2966	68.8841	55.7157
C1-S2	2019-07-08	S2	C1	C1	445.328	111.44	109.584	68.0522	52.4529	53.1972	73.1963	59.1359
C1-S2	2019-07-08	S2	C1	C1	448.607	114.789	113.258	70.4174	54.6102	55.7579	77.134	62.218
C1-S2	2019-07-08	S2	C1	C1	451.887	116.587	115.401	71.8371	56.0394	57.5871	79.9907	64.424
C1-S2	2019-07-08	S2	C1	C1	455.167	117.067	116.235	72.5104	56.8693	58.7899	81.9017	65.8628
C1-S2	2019-07-08	S2	C1	C1	458.447	117.517	117.14	73.1202	57.7045	60.017	83.857	67.2916
C1-S2	2019-07-08	S2	C1	C1	461.728	117.304	117.39	73.3724	58.2141	60.9213	85.3292	68.3634
C1-S2	2019-07-08	S2	C1	C1	465.009	115.893	116.421	72.8519	58.1076	61.1991	86.0176	68.7369
C1-S2	2019-07-08	S2	C1	C1	468.29	114.525	115.383	72.3137	58.0004	61.4454	86.6742	69.1387
C1-S2	2019-07-08	S2	C1	C1	471.572	114.03	115.375	72.4364	58.3675	62.2389	88.0635	70.1225
C1-S2	2019-07-08	S2	C1	C1	474.853	114.353	116.047	72.9426	59.0681	63.2906	89.9086	71.4236
C1-S2	2019-07-08	S2	C1	C1	478.136	114.57	116.59	73.3542	59.6362	64.2331	91.4352	72.5136
C1-S2	2019-07-08	S2	C1	C1	481.418	112.845	115.102	72.4296	59.1242	63.9531	91.2184	72.1688
C1-S2	2019-07-08	S2	C1	C1	484.701	109.198	111.596	70.2397	57.575	62.5091	89.2831	70.4734
C1-S2	2019-07-08	S2	C1	C1	487.983	107.345	110.015	69.2782	56.9934	62.1342	88.8237	69.9172
C1-S2	2019-07-08	S2	C1	C1	491.266	108.115	111.163	69.9931	57.8215	63.2817	90.6365	71.1072
C1-S2	2019-07-08	S2	C1	C1	494.55	108.424	111.828	70.477	58.3961	64.1876	92.087	72.0172
C1-S2	2019-07-08	S2	C1	C1	497.833	106.999	110.687	69.7802	58.0193	64.0508	92.0133	71.811
C1-S2	2019-07-08	S2	C1	C1	501.117	104.995	108.962	68.7137	57.3461	63.5505	91.5256	71.2001
C1-S2	2019-07-08	S2	C1	C1	504.401	104.089	108.269	68.3163	57.1617	63.6453	91.8137	71.2444
C1-S2	2019-07-08	S2	C1	C1	507.685	103.926	108.322	68.2797	57.2676	63.9838	92.4986	71.5775
C1-S2	2019-07-08	S2	C1	C1	510.97	102.686	107.123	67.4764	56.7281	63.5534	91.9775	70.9608
C1-S2	2019-07-08	S2	C1	C1	514.254	99.894	104.278	65.6558	55.3184	62.1801	90.0569	69.3037
C1-S2	2019-07-08	S2	C1	C1	517.539	98.1116	102.616	64.6379	54.624	61.5909	89.3288	68.6205
C1-S2	2019-07-08	S2	C1	C1	520.824	98.7787	103.522	65.3166	55.4168	62.668	90.9991	69.761
C1-S2	2019-07-08	S2	C1	C1	524.109	99.8887	104.974	66.2748	56.4377	64.0405	93.1617	71.2561
C1-S2	2019-07-08	S2	C1	C1	527.394	100.561	105.914	66.9186	57.1786	65.0864	94.7684	72.3543
C1-S2	2019-07-08	S2	C1	C1	530.679	100.845	106.487	67.2958	57.6496	65.8644	96.0666	73.1601
C1-S2	2019-07-08	S2	C1	C1	533.964	100.535	106.385	67.2122	57.5085	66.1966	96.6418	73.4091
C1-S2	2019-07-08	S2	C1	C1	537.25	99.3148	105.324	66.503	57.2996	65.8616	96.2737	72.9454
C1-S2	2019-07-08	S2	C1	C1	540.536	98.0699	104.232	65.721	56.553	65.4121	95.7692	72.3448
C1-S2	2019-07-08	S2	C1	C1	543.821	97.4521	103.73	65.2887	56.2489	65.2589	95.607	72.0058
C1-S2	2019-07-08	S2	C1	C1	547.107	97.2253	103.611	65.0946	56.1488	65.2831	95.6782	71.8126
C1-S2	2019-07-08	S2	C1	C1	550.393	96.8901	103.344	64.7732	55.7868	65.1464	95.4917	71.4487
C1-S2	2019-07-08	S2	C1	C1	553.679	96.1716	102.679	64.2751	55.472	64.8066	94.9626	70.8502
C1-S2	2019-07-08	S2	C1	C1	556.965	94.9233	101.504	63.4422	54.6787	64.1672	94.0019	69.9295
C1-S2	2019-07-08	S2	C1	C1	560.251	93.7776	100.402	62.7439	54.1843	63.6001	93.0915	69.0566
C1-S2	2019-07-08	S2	C1	C1	563.537	92.8734	99.6038	62.2043	53.6648	63.1825	92.3354	68.2877
C1-S2	2019-07-08	S2	C1	C1	566.823	91.7422	98.6557	61.4705	53.0873	62.5397	91.3111	67.2716
C1-S2	2019-07-08	S2	C1	C1	570.11	90.6503	97.5439	60.7314	52.3591	61.8636	90.126	66.1253
C1-S2	2019-07-08	S2	C1	C1	573.396	89.8275	96.9327	60.0642	51.7662	61.228	89.1018	65.0291
C1-S2	2019-07-08	S2	C1	C1	576.682	89.3561	96.4439	59.5012	51.1566	60.6033	87.9539	63.8606
C1-S2	2019-07-08	S2	C1	C1	579.968	89.1285	96.2029	58.9751	50.4565	59.8818	86.6159	62.4541
C1-S2	2019-07-08	S2	C1	C1	583.254	88.2052	95.0649	57.8323	49.2141	58.4052	84.0424	60.1071
C1-S2	2019-07-08	S2	C1	C1	586.541	85.3666	91.9041	55.4451	46.7279	55.4531	79.254	56.1013
C1-S2	2019-07-08	S2	C1	C1	589.827	82.2267	88.3887	52.8001	44.0393	52.1206	73.7794	51.5633
C1-S2	2019-07-08	S2	C1	C1	593.113	80.7983	86.3929	51.0962	42.0723	49.5825	69.37	47.7557
C1-S2	2019-07-08	S2	C1	C1	596.399	80.7967	85.7027	50.0565	40.6616	47.5748	65.538	44.3616
C1-S2	2019-07-08	S2	C1	C1	599.685	81.1082	85.2372	49.1084	39.3831	45.6468	61.762	41.0089
C1-S2	2019-07-08	S2	C1	C1	602.971	81.2923	84.8209	48.3874	38.3871	44.1285	58.7848	38.3691
C1-S2	2019-07-08	S2	C1	C1	606.257	81.3329	84.3225	47.7921	37.7045	43.066	56.8852	36.705
C1-S2	2019-07-08	S2	C1	C1	609.543	80.3917	83.261	47.084	37.045	42.3025	55.4896	35.589
C1-S2	2019-07-08	S2	C1	C1	612.829	79.2831	82.0977	46.3476	36.4331	41.575	54.3678	34.6842
C1-S2	2019-07-08	S2	C1	C1	616.114	78.4577	81.3307	45.8281	36.0161	41.1298	53.6377	34.0515
C1-S2	2019-07-08	S2	C1	C1	619.4	77.7406	80.6509	45.4134	35.6423	40.7212	52.9679	33.4696
C1-S2	2019-07-08	S2	C1	C1	622.686	76.7035	79.6315	44.6991	35.0732	40.1147	52.092	32.7145
C1-S2	2019-07-08	S2	C1	C1	625.971	75.2401	78.1622	43.9155	34.3323	39.3022	50.8458	31.8321
C1-S2	2019-07-08	S2	C1	C1	629.256	74.2407	77.1391	43.2047	33.7922	38.7034	49.9977	31.1423
C1-S2	2019-07-08	S2	C1	C1	632.541	74.0202	76.8627	42.9497	33.5861	38.4969	49.6891	30.7738
C1-S2	2019-07-08	S2	C1	C1	635.826	74.0474	76.8518	42.8239	33.4839	38.4054	49.4523	30.518
C1-S2	2019-07-08	S2	C1	C1	639.111	73.7772	76.5156	42.5358	32.9691	38.1001	48.9607	30.0716
C1-S2	2019-07-08	S2	C1	C1	642.396	72.7669	75.3584	41.8421	32.4135	37.3585	47.8569	29.2409
C1-S2	2019-07-08	S2	C1	C1	645.68	71.1943	73.788	40.8179	31.6444	36.3032	46.3251	28.117
C1-S2	2019-07-08	S2	C1	C1	648.964	69.7868	72.135	39.814	30.7651	35.1595	44.6453	26.8875
C1-S2	2019-07-08	S2	C1	C1	652.248	68.5148	70.5407	38.7998	29.7716	33.9232	42.7091	25.5006
C1-S2	2019-07-08	S2	C1	C1	655.532	68.0933	69.7513	38.0835	29.0756	32.9105	40.9823	24.134
C1-S2	2019-07-08	S2	C1	C1	658.816	68.8797	70.0996	38.0705	28.8369	32.4842	39.8747	23.2061
C1-S2	2019-07-08	S2	C1	C1	662.099	70.1213	71.057	38.4146	28.9121	32.4002	39.389	22.6882
C1-S2	2019-07-08	S2	C1	C1	665.383	70.6054	71.321	38.4601	28.8658	32.2434	38.9312	22.2269
C1-S2	2019-07-08	S2	C1	C1	668.666	70.4329	71.0754	38.2317	28.6278	31.8929	38.3093	21.7222
C1-S2	2019-07-08	S2	C1	C1	671.949	70.1009	70.5657	37.9208	28.3588	31.4909	37.6701	21.2543
C1-S2	2019-07-08	S2	C1	C1	675.231	69.5305	70.0695	37.5456	28.0317	31.0349	36.9031	20.7136
C1-S2	2019-07-08	S2	C1	C1	678.513	68.6677	69.0301	36.9395	27.5387	30.3615	35.997	20.0568
C1-S2	2019-07-08	S2	C1	C1	681.795	66.4423	66.6432	35.5799	26.4616	29.0812	34.2914	19.009
C1-S2	2019-07-08	S2	C1	C1	685.077	62.8232	62.8968	33.4996	24.7864	27.1359	31.7753	17.4797
C1-S2	2019-07-08	S2	C1	C1	688.358	59.9059	59.7181	31.6428	23.2467	25.279	29.4402	15.9935
C1-S2	2019-07-08	S2	C1	C1	691.64	58.9876	58.4159	30.7697	22.3891	23.8666	27.7109	14.8561
C1-S2	2019-07-08	S2	C1	C1	694.92	59.139	58.016	30.2678	21.8016	23.1983	26.1798	13.8142
C1-S2	2019-07-08	S2	C1	C1	698.201	59.2813	57.382	29.5927	21.0007	22.0121	24.3353	12.573
C1-S2	2019-07-08	S2	C1	C1	701.481	59.4641	56.612	28.7969	20.0741	20.4962	22.1538	11.192
C1-S2	2019-07-08	S2	C1	C1	704.761	59.9105	55.9029	27.9383	19.0701	19.153	19.8962	9.74696
C1-S2	2019-07-08	S2	C1	C1	708.041	60.0396	54.6186	26.7378	17.8308	17.1463	17.26	8.20563
C1-S2	2019-07-08	S2	C1	C1	711.32	58.2983	51.5536	24.6612	15.8909	14.9604	14.1823	6.50354
C1-S2	2019-07-08	S2	C1	C1	714.599	53.7332	45.9929	21.4218	13.3241	11.7724	10.6874	4.74761
C1-S2	2019-07-08	S2	C1	C1	717.877	48.801	40.026	18.0527	10.7028	9.11031	7.80855	3.21634
C1-S2	2019-07-08	S2	C1	C1	721.155	45.9543	35.6799	15.3792	8.59197	6.70543	5.3539	2.1297
C1-S2	2019-07-08	S2	C1	C1	724.433	45.0098	32.6436	13.4107	7.02335	5.13038	3.69411	1.43253
C1-S2	2019-07-08	S2	C1	C1	727.711	45.2713	30.1365	11.5984	5.69502	3.77553	2.50507	0.952407
C1-S2	2019-07-08	S2	C1	C1	730.987	47.24	28.4193	10.1516	4.57501	2.68941	1.73851	0.665293
C1-S2	2019-07-08	S2	C1	C1	734.264	49.9166	27.2612	9.02921	3.76939	2.0403	1.23218	0.486369
C1-S2	2019-07-08	S2	C1	C1	737.54	51.9968	26.3954	8.22244	3.2328	1.5444	0.956141	0.414351
C1-S2	2019-07-08	S2	C1	C1	740.816	53.5347	25.8998	7.79379	2.94111	1.37241	0.760995	0.357546
C1-S2	2019-07-08	S2	C1	C1	744.091	54.5051	25.8017	7.52509	2.85329	1.2056	0.708724	0.344185
C1-S2	2019-07-08	S2	C1	C1	747.366	54.8709	25.6804	7.46879	2.7174	1.18942	0.660832	0.325706
C1-S2	2019-07-08	S2	C1	C1	750.64	54.2996	25.2303	7.33004	2.66759	1.15693	0.63804	0.308328
C1-S2	2019-07-08	S2	C1	C1	753.914	51.1439	23.8643	6.91054	2.52687	1.10521	0.620062	0.30782
C1-S2	2019-07-08	S2	C1	C1	757.188	43.6274	20.3914	5.96583	2.15904	0.996917	0.626914	0.290496
C1-S2	2019-07-08	S2	C1	C1	760.461	36.3992	17.2177	5.08483	1.88437	0.871631	0.585565	0.285356
C1-S2	2019-07-08	S2	C1	C1	763.733	35.9446	17.1176	5.09201	1.99772	0.885593	0.595269	0.297463
C1-S2	2019-07-08	S2	C1	C1	767.005	41.7291	19.8805	5.89503	2.0754	0.979662	0.615184	0.321597
C1-S2	2019-07-08	S2	C1	C1	770.277	47.3944	22.6441	6.69607	2.2697	1.10491	0.664517	0.327263
C1-S2	2019-07-08	S2	C1	C1	773.548	50.26	24.1467	7.21782	2.52845	1.16382	0.607586	0.31267
C1-S2	2019-07-08	S2	C1	C1	776.818	51.192	25.0067	7.51007	2.83873	1.26366	0.649684	0.315844
C1-S2	2019-07-08	S2	C1	C1	780.088	51.1995	25.365	7.71933	3.06694	1.32229	0.693906	0.327466
C1-S2	2019-07-08	S2	C1	C1	783.358	50.5388	25.5654	7.90844	3.19	1.41643	0.705162	0.291842
C1-S2	2019-07-08	S2	C1	C1	786.627	49.4008	25.6223	8.03054	3.27743	1.51109	0.786783	0.338581
C1-S2	2019-07-08	S2	C1	C1	789.895	48.2735	25.6334	8.20527	3.26353	1.80755	0.820722	0.320285
C1-S2	2019-07-08	S2	C1	C1	793.163	47.5253	25.8662	8.4352	3.38344	1.29587	0.935681	0.338049
C1-S2	2019-07-08	S2	C1	C1	796.43	47.0626	26.1637	8.67521	3.52818	1.85319	1.03733	0.37922
C1-S2	2019-07-08	S2	C1	C1	799.697	46.6783	26.5454	8.9043	3.70362	1.93582	1.09295	0.421634
C1-S2	2019-07-08	S2	C1	C1	802.963	46.2356	26.6103	9.04079	3.94886	2.06226	1.18216	0.454388
C1-S2	2019-07-08	S2	C1	C1	806.228	45.2674	26.2685	9.00753	3.94741	2.10604	1.09923	0.439633
C1-S2	2019-07-08	S2	C1	C1	809.493	42.7696	24.9364	8.54156	3.74247	1.98333	1.08551	0.441611
C1-S2	2019-07-08	S2	C1	C1	812.757	38.9408	22.6377	7.72972	3.37646	1.82938	1.0349	0.411027
C1-S2	2019-07-08	S2	C1	C1	816.021	35.8463	20.5744	6.9922	2.94463	1.58512	0.929125	0.392919
C1-S2	2019-07-08	S2	C1	C1	819.284	34.7119	19.3794	6.37621	2.70285	1.43216	0.876424	0.390055
C1-S2	2019-07-08	S2	C1	C1	822.546	34.9822	18.4881	5.92509	2.33157	1.26629	0.778958	0.421304
C1-S2	2019-07-08	S2	C1	C1	825.808	35.4177	17.3231	5.25086	2.01592	1.01474	0.672862	0.424924
C1-S2	2019-07-08	S2	C1	C1	829.069	35.8459	15.9187	4.5546	1.68549	0.814324	0.646421	0.373305
C1-S2	2019-07-08	S2	C1	C1	832.329	36.6625	14.7032	3.91635	1.34217	0.645108	0.593308	0.363077
C1-S2	2019-07-08	S2	C1	C1	835.589	37.9476	13.9553	3.53257	1.20973	0.520218	0.574446	0.372064
C1-S2	2019-07-08	S2	C1	C1	838.848	39.0746	13.443	3.28372	1.03297	0.462432	0.463676	0.358636
C1-S2	2019-07-08	S2	C1	C1	842.106	39.9092	13.1932	3.10827	1.00232	0.42653	0.452572	0.39554
C1-S2	2019-07-08	S2	C1	C1	845.364	39.827	12.6662	2.90277	0.982109	0.491936	0.496697	0.348559
C1-S2	2019-07-08	S2	C1	C1	848.62	39.2167	12.0758	2.71666	0.856907	0.452597	0.399944	0.365503
C1-S2	2019-07-08	S2	C1	C1	851.877	38.4497	11.5923	2.51237	0.842072	0.480162	0.519322	0.355258
C1-S2	2019-07-08	S2	C1	C1	855.132	38.1715	11.1979	2.43492	0.788307	0.55863	0.49172	0.335768
C1-S2	2019-07-08	S2	C1	C1	858.387	38.4376	10.9249	2.40319	0.776367	0.486869	0.593269	0.383329
C1-S2	2019-07-08	S2	C1	C1	861.641	38.1398	10.5405	2.28669	0.742492	0.450705	0.65404	0.359013
C1-S2	2019-07-08	S2	C1	C1	864.894	37.5458	10.1293	2.1687	0.748509	0.415154	0.51998	0.41604
C1-S2	2019-07-08	S2	C1	C1	868.146	37.3115	9.65116	2.0555	0.699769	0.412204	0.55457	0.446143
C1-S2	2019-07-08	S2	C1	C1	871.398	36.9875	9.19972	1.97499	0.714891	0.476662	0.504585	0.451935
C1-S2	2019-07-08	S2	C1	C1	874.649	36.7452	8.85652	1.79184	0.656099	0.391847	0.407342	0.428262
C1-S2	2019-07-08	S2	C1	C1	877.899	36.3479	8.31431	1.67789	0.599953	0.472746	0.535782	0.473767
C1-S2	2019-07-08	S2	C1	C1	881.148	35.7125	7.8778	1.54426	0.513539	0.572271	0.507218	0.45904
C1-S2	2019-07-08	S2	C1	C1	884.397	35.1523	7.40146	1.38567	0.494199	0.515608	0.604566	0.506825
C1-S2	2019-07-08	S2	C1	C1	887.645	33.9932	6.98279	1.40284	0.447818	0.603194	0.714238	0.522376
C1-S2	2019-07-08	S2	C1	C1	890.891	31.8044	6.45989	1.28685	0.518584	0.530994	0.887012	0.553451
C1-S2	2019-07-08	S2	C1	C1	894.138	28.2883	5.57267	1.16686	0.578993	0.481425	0.824348	0.604152
C1-S2	2019-07-08	S2	C1	C1	897.383	24.9851	5.02075	1.12592	0.583659	0.631505	1.50814	0.552398
C1-S2	2019-07-08	S2	C1	C1	900.627	23.5455	4.50397	1.0651	0.537674	0.599295	0.831895	0.648327
C1-S2	2019-07-08	S2	C1	C1	903.871	23.0097	3.99488	1.10818	0.609129	0.747677	0.69592	0.575353
C1-S2	2019-07-08	S2	C1	C1	907.113	22.1687	4.05739	0.999644	0.673948	0.663187	0.649771	0.587143
C1-S2	2019-07-08	S2	C1	C1	910.355	20.998	3.64584	0.97972	0.680931	0.857963	0.958229	0.698111
C1-S2	2019-07-08	S2	C1	C1	913.596	20.0295	3.23924	0.906406	0.959239	0.933599	0.835311	0.711387
C1-S2	2019-07-08	S2	C1	C1	916.836	20.3297	3.37894	0.892421	0.772742	0.469502	1.139	0.733119
C1-S2	2019-07-08	S2	C1	C1	920.075	20.4107	3.33415	0.896535	0.590002	0.289364	1.30463	0.776111
C1-S2	2019-07-08	S2	C1	C1	923.313	19.5596	2.88476	0.991535	0.610695	0.330306	1.40857	0.803735
C1-S2	2019-07-08	S2	C1	C1	926.55	16.624	2.55917	1.12557	0.696002	0.633204	1.34873	0.372913
C1-S2	2019-07-08	S2	C1	C1	929.787	12.5263	2.55534	1.34607	0.898788	1.20866	1.46557	3.9909
C1-S2	2019-07-08	S2	C1	C1	933.022	9.09664	2.10604	1.31001	1.00331	1.41587	1.50255	1.11511
C1-S2	2019-07-08	S2	C1	C1	936.256	7.66936	1.97246	1.49544	1.21069	1.40087	1.45078	1.12236
C1-S2	2019-07-08	S2	C1	C1	939.49	7.52309	2.59824	1.40146	1.37743	1.14484	1.4997	1.18634
C1-S2	2019-07-08	S2	C1	C1	942.722	7.48753	2.67672	1.56528	1.31244	1.08834	1.72743	1.27681
C1-S2	2019-07-08	S2	C1	C1	945.954	7.14823	3.20205	1.61263	1.54298	1.17911	1.30222	1.4409
C1-S2	2019-07-08	S2	C1	C1	949.185	7.32547	3.42706	1.64188	1.70464	1.57285	2.43552	1.62054
C1-S2	2019-07-08	S2	C1	C1	952.414	6.96778	4.25567	2.18243	1.51427	2.06274	2.6484	1.97067
C1-S2	2019-07-08	S2	C1	C1	955.643	7.33043	4.00667	2.40547	1.73303	2.20648	3.07075	2.15982
C1-S2	2019-07-08	S2	C1	C1	958.87	7.40652	4.3854	2.59495	1.94119	2.30839	3.45516	2.28535
C1-S2	2019-07-08	S2	C1	C1	962.097	8.07131	4.84356	2.97317	2.3137	2.45437	3.59421	2.59352
C1-S2	2019-07-08	S2	C1	C1	965.322	9.07563	5.12115	3.16544	2.75953	2.79282	4.09686	3.19557
C1-S2	2019-07-08	S2	C1	C1	968.547	9.90713	5.54864	3.7803	2.80877	2.96455	4.16505	3.54077
C1-S2	2019-07-08	S2	C1	C1	971.77	11.7407	6.60514	3.98339	3.65642	3.40586	4.94542	3.85722
C1-S2	2019-07-08	S2	C1	C1	974.993	12.5567	8.15458	4.38734	3.79761	4.52241	5.55594	4.45773
C1-S2	2019-07-08	S2	C1	C1	978.214	12.9788	8.80288	5.07914	4.18048	4.78027	5.91315	5.1183
C1-S2	2019-07-08	S2	C1	C1	981.435	14.9799	10.5687	5.62285	4.92303	5.41742	7.97261	5.86892
C1-S2	2019-07-08	S2	C1	C1	984.654	14.9323	11.6843	6.71284	5.04657	6.03887	8.82428	6.67056
C1-S2	2019-07-08	S2	C1	C1	987.872	18.3235	12.0743	7.68783	6.07117	6.6816	10.374	9.09543
C1-S2	2019-07-08	S2	C1	C1	991.089	19.7034	13.4434	8.49917	6.67465	7.42019	11.298	8.16258
C1-S2	2019-07-08	S2	C1	C1	994.305	20.9333	15.4541	10.2085	7.40771	8.19611	12.8693	9.24011
C1-S2	2019-07-08	S2	C1	C1	997.52	23.558	16.9198	10.5568	9.26576	10.0279	14.0796	10.5609
C1-S2	2019-07-08	S2	C1	C1	1000.73	25.8064	17.501	12.3635	10.8507	11.8316	15.0513	12.1927
C1-S2	2019-07-08	S2	C1	C1	1003.95	30.7626	23.1445	13.9227	12.3245	12.132	18.1164	14.3486
C1-S2	2019-07-08	S2	C1	C1	1007.16	33.034	25.0997	15.7543	13.1894	14.9862	20.0404	16.2687
C1-S2	2019-07-08	S2	C1	C1	1010.37	34.81	28.4333	18.482	14.9879	15.1714	20.5891	18.4908
C1-S2	2019-07-08	S2	C1	C1	1013.58	38.3991	33.8915	18.1907	18.546	18.3795	28.318	21.9989
C1-S2	2019-07-08	S2	C1	C1	1016.79	38.0919	39.5226	23.8116	17.1837	23.2714	31.6684	26.9795
C1-S2	2019-07-08	S2	C1	C1	1019.99	38.8619	39.367	25.0293	19.0062	21.1629	38.7064	27.8466
C1-S2	2019-07-08	S2	C1	C1	1023.2	37.6536	42.1911	29.4419	25.972	25.0912	41.2836	30.9099
C1-S2	2019-07-08	S2	C1	C1	1026.4	33.4405	50.2088	38.1517	21.5424	23.092	40.2749	76.8142
C1-S2	2019-07-08	S2	C1	C1	1029.61	30.1375	50.6895	39.3064	40.1284	40.3046	16.9842	38.3081
C2-S2	2019-07-08	S2	C2	C2	308.019	13.8143	11.9141	4.05471	2.72578	1.89713	1.74572	1.79151
C2-S2	2019-07-08	S2	C2	C2	311.276	14.4576	12.8545	4.36986	2.9605	2.00139	1.89051	2.0303
C2-S2	2019-07-08	S2	C2	C2	314.534	17.218	13.8297	5.22653	3.5535	2.27503	2.12412	1.95506
C2-S2	2019-07-08	S2	C2	C2	317.793	23.3074	18.375	7.17562	4.71331	2.86838	2.66578	2.35549
C2-S2	2019-07-08	S2	C2	C2	321.052	31.7565	24.1064	9.69062	6.22981	3.62345	3.31283	2.85484
C2-S2	2019-07-08	S2	C2	C2	324.312	41.2079	31.1002	12.8367	8.25438	4.69387	4.20845	3.58014
C2-S2	2019-07-08	S2	C2	C2	327.572	50.6955	38.3191	15.8031	10.1997	5.74959	5.15617	4.34262
C2-S2	2019-07-08	S2	C2	C2	330.834	57.0297	43.0859	17.731	11.47	6.49779	5.98877	4.99573
C2-S2	2019-07-08	S2	C2	C2	334.096	61.516	47.0785	19.3876	12.6074	7.26858	6.67296	5.66904
C2-S2	2019-07-08	S2	C2	C2	337.358	65.9964	50.0193	20.6194	13.4919	7.85126	7.33466	6.22074
C2-S2	2019-07-08	S2	C2	C2	340.621	69.6329	53.7006	22.01	14.4773	8.55477	8.08073	6.87418
C2-S2	2019-07-08	S2	C2	C2	343.885	72.8462	57.2415	23.3053	15.378	9.21952	8.75879	7.53047
C2-S2	2019-07-08	S2	C2	C2	347.15	78.0213	61.2429	24.9798	16.5583	10.0209	9.65612	8.3864
C2-S2	2019-07-08	S2	C2	C2	350.415	84.3113	66.5774	27.0004	17.9366	10.9942	10.6574	9.35849
C2-S2	2019-07-08	S2	C2	C2	353.68	89.2358	70.6345	28.4317	18.9472	11.7287	11.4848	10.1634
C2-S2	2019-07-08	S2	C2	C2	356.947	92.5835	73.7857	29.5969	19.8052	12.4154	12.2392	10.9139
C2-S2	2019-07-08	S2	C2	C2	360.213	98.9218	79.9065	31.7921	21.3165	13.5072	13.3813	12.0411
C2-S2	2019-07-08	S2	C2	C2	363.481	109.454	89.2172	35.3436	23.7711	15.2087	15.1805	13.7478
C2-S2	2019-07-08	S2	C2	C2	366.749	120.319	98.7767	38.8867	26.2677	16.959	17.0003	15.4837
C2-S2	2019-07-08	S2	C2	C2	370.017	126.601	104.165	40.6393	27.5634	17.9347	18.0238	16.5521
C2-S2	2019-07-08	S2	C2	C2	373.286	129.939	107.241	41.4651	28.2106	18.5499	18.7269	17.3167
C2-S2	2019-07-08	S2	C2	C2	376.556	133.97	111.353	42.6248	29.0991	19.3198	19.5399	18.1957
C2-S2	2019-07-08	S2	C2	C2	379.826	133.335	111.691	42.6426	29.1886	19.5432	19.8257	18.556
C2-S2	2019-07-08	S2	C2	C2	383.097	130.045	110.226	41.9194	28.7625	19.4301	19.7893	18.674
C2-S2	2019-07-08	S2	C2	C2	386.368	133.457	113.988	43.0685	29.6325	20.2185	20.6787	19.5953
C2-S2	2019-07-08	S2	C2	C2	389.64	140.377	120.42	45.3009	31.2943	21.5071	22.0695	20.9938
C2-S2	2019-07-08	S2	C2	C2	392.912	148.138	127.036	47.4145	32.8119	22.7181	23.3761	22.3236
C2-S2	2019-07-08	S2	C2	C2	396.185	169.571	145.642	53.9288	37.3402	26.038	26.8707	25.7525
C2-S2	2019-07-08	S2	C2	C2	399.458	203.124	174.892	64.4637	44.7091	31.3077	32.2969	31.071
C2-S2	2019-07-08	S2	C2	C2	402.731	228.893	197.975	72.6955	50.4301	35.445	36.5787	35.281
C2-S2	2019-07-08	S2	C2	C2	406.006	238.877	208.571	76.1386	52.9178	37.3123	38.5214	37.246
C2-S2	2019-07-08	S2	C2	C2	409.28	246.241	217.077	78.5621	54.6137	38.6884	39.9287	38.6956
C2-S2	2019-07-08	S2	C2	C2	412.555	254.824	225.451	80.9731	56.3282	40.0598	41.3621	40.2025
C2-S2	2019-07-08	S2	C2	C2	415.831	261.677	231.909	82.5644	57.434	41.0084	42.3949	41.3133
C2-S2	2019-07-08	S2	C2	C2	419.106	266.026	235.139	83.0076	57.7832	41.4204	42.8443	41.8431
C2-S2	2019-07-08	S2	C2	C2	422.383	267.803	236.249	82.8989	57.701	41.5053	42.951	41.9982
C2-S2	2019-07-08	S2	C2	C2	425.659	263.636	232.798	81.3126	56.5733	40.8081	42.2324	41.4089
C2-S2	2019-07-08	S2	C2	C2	428.937	259.056	230.059	79.8301	55.6216	40.2364	41.6545	40.9432
C2-S2	2019-07-08	S2	C2	C2	432.214	266.312	238.882	82.3101	57.3762	41.6695	43.0988	42.4696
C2-S2	2019-07-08	S2	C2	C2	435.492	282.346	255.579	87.4497	60.9818	44.443	46.0212	45.4349
C2-S2	2019-07-08	S2	C2	C2	438.77	297.809	271.552	92.2622	64.3746	47.0848	48.8621	48.37
C2-S2	2019-07-08	S2	C2	C2	442.049	313.565	286.96	96.7981	67.5983	49.6886	51.6519	51.2707
C2-S2	2019-07-08	S2	C2	C2	445.328	331.423	303.069	101.602	70.9909	52.4606	54.6792	54.4235
C2-S2	2019-07-08	S2	C2	C2	448.607	347.856	316.938	105.712	73.9474	54.9361	57.3577	57.259
C2-S2	2019-07-08	S2	C2	C2	451.887	359.368	326.418	108.38	75.8847	56.6628	59.2091	59.261
C2-S2	2019-07-08	S2	C2	C2	455.167	365.336	331.937	109.78	76.9741	57.7492	60.3924	60.595
C2-S2	2019-07-08	S2	C2	C2	458.447	370.258	337.693	111.115	78.0583	58.8116	61.5664	61.9209
C2-S2	2019-07-08	S2	C2	C2	461.728	371.729	341.927	111.9	78.7295	59.5375	62.4308	62.8835
C2-S2	2019-07-08	S2	C2	C2	465.009	368.337	342.516	111.545	78.576	59.6637	62.6506	63.2505
C2-S2	2019-07-08	S2	C2	C2	468.29	365.86	343.187	111.154	78.3539	59.76	62.8676	63.6092
C2-S2	2019-07-08	S2	C2	C2	471.572	367.783	347.524	111.808	78.9215	60.412	63.616	64.5131
C2-S2	2019-07-08	S2	C2	C2	474.853	373.238	353.755	113.157	79.9281	61.3677	64.6542	65.7702
C2-S2	2019-07-08	S2	C2	C2	478.136	379.387	358.9	114.291	80.7295	62.189	65.5187	66.6899
C2-S2	2019-07-08	S2	C2	C2	481.418	379.091	357.28	113.323	80.0225	61.8159	65.1099	66.3169
C2-S2	2019-07-08	S2	C2	C2	484.701	372.117	349.212	110.228	77.9216	60.316	63.4629	64.7247
C2-S2	2019-07-08	S2	C2	C2	487.983	370.807	347.006	108.996	77.1507	59.8543	62.8856	64.2233
C2-S2	2019-07-08	S2	C2	C2	491.266	377.585	353.655	110.52	78.2545	60.8488	63.8487	65.2579
C2-S2	2019-07-08	S2	C2	C2	494.55	381.419	358.889	111.654	79.0441	61.5756	64.5896	66.0957
C2-S2	2019-07-08	S2	C2	C2	497.833	377.827	358.588	111.007	78.6272	61.3429	64.2943	65.877
C2-S2	2019-07-08	S2	C2	C2	501.117	372.174	356.588	109.759	77.7743	60.7585	63.6606	65.3252
C2-S2	2019-07-08	S2	C2	C2	504.401	370.139	358.069	109.567	77.629	60.7116	63.5844	65.3252
C2-S2	2019-07-08	S2	C2	C2	507.685	370.787	361.326	109.876	77.7574	60.847	63.6605	65.4434
C2-S2	2019-07-08	S2	C2	C2	510.97	368.401	359.847	108.787	76.9245	60.1735	62.8989	64.6801
C2-S2	2019-07-08	S2	C2	C2	514.254	361.057	352.513	106.026	74.9261	58.6745	61.2724	63.0285
C2-S2	2019-07-08	S2	C2	C2	517.539	358.454	348.797	104.534	73.8896	58.0215	60.5705	62.3712
C2-S2	2019-07-08	S2	C2	C2	520.824	365.595	354.028	105.815	74.8797	59.0202	61.5974	63.4999
C2-S2	2019-07-08	S2	C2	C2	524.109	374.912	361.083	107.618	76.2285	60.2947	62.9236	64.9225
C2-S2	2019-07-08	S2	C2	C2	527.394	382.415	366.992	108.897	77.1897	61.2465	63.906	65.9925
C2-S2	2019-07-08	S2	C2	C2	530.679	387.669	371.81	109.837	77.8851	61.9291	64.5741	66.7371
C2-S2	2019-07-08	S2	C2	C2	533.964	389.808	374.465	110.019	78.029	62.1143	64.722	66.9272
C2-S2	2019-07-08	S2	C2	C2	537.25	386.993	374.156	109.224	77.4378	61.668	64.1888	66.4163
C2-S2	2019-07-08	S2	C2	C2	540.536	383.463	373.568	108.378	76.7616	61.0886	63.4868	65.7186
C2-S2	2019-07-08	S2	C2	C2	543.821	381.396	375.035	108.01	76.4215	60.7266	62.9847	65.2376
C2-S2	2019-07-08	S2	C2	C2	547.107	380.723	377.553	108.007	76.2319	60.4606	62.587	64.8032
C2-S2	2019-07-08	S2	C2	C2	550.393	379.675	379.096	107.718	75.8582	60.0188	62.0057	64.1686
C2-S2	2019-07-08	S2	C2	C2	553.679	377.579	378.86	107.042	75.282	59.4622	61.2851	63.4095
C2-S2	2019-07-08	S2	C2	C2	556.965	374.645	376.342	105.811	74.3099	58.6479	60.3041	62.3521
C2-S2	2019-07-08	S2	C2	C2	560.251	373.016	374.525	104.762	73.476	57.9205	59.406	61.3954
C2-S2	2019-07-08	S2	C2	C2	563.537	373.447	373.379	103.959	72.8591	57.3318	58.5737	60.503
C2-S2	2019-07-08	S2	C2	C2	566.823	374.044	371.754	102.973	72.01	56.5294	57.4931	59.3379
C2-S2	2019-07-08	S2	C2	C2	570.11	375.165	370.457	101.933	71.1561	55.6471	56.2823	58.0427
C2-S2	2019-07-08	S2	C2	C2	573.396	377.301	370.302	101.078	70.353	54.7504	55.0475	56.6642
C2-S2	2019-07-08	S2	C2	C2	576.682	380.213	371.057	100.324	69.5518	53.7797	53.6721	55.1061
C2-S2	2019-07-08	S2	C2	C2	579.968	383.176	372.41	99.562	68.619	52.5936	52.0289	53.2132
C2-S2	2019-07-08	S2	C2	C2	583.254	382.238	370.909	97.3769	66.9545	50.6782	49.571	50.4291
C2-S2	2019-07-08	S2	C2	C2	586.541	372.339	361.931	93.9855	63.8227	47.5573	45.7638	46.2907
C2-S2	2019-07-08	S2	C2	C2	589.827	360.819	351.363	89.7984	60.3465	44.1068	41.6553	41.8033
C2-S2	2019-07-08	S2	C2	C2	593.113	355.074	346.826	86.9861	57.818	41.3727	38.2281	37.9124
C2-S2	2019-07-08	S2	C2	C2	596.399	353.914	346.191	85.184	55.9581	39.0863	35.2366	34.4234
C2-S2	2019-07-08	S2	C2	C2	599.685	353.789	345.528	83.4686	54.1587	36.9278	32.4039	31.1437
C2-S2	2019-07-08	S2	C2	C2	602.971	353.574	345.154	82.0527	52.7583	35.2551	30.2403	28.5837
C2-S2	2019-07-08	S2	C2	C2	606.257	351.88	344.12	80.8563	51.6915	34.1455	28.8343	26.981
C2-S2	2019-07-08	S2	C2	C2	609.543	349.15	341.055	79.5713	50.7353	33.3243	27.9074	25.9763
C2-S2	2019-07-08	S2	C2	C2	612.829	345.795	337.074	78.2877	49.7827	32.6112	27.1426	25.1673
C2-S2	2019-07-08	S2	C2	C2	616.114	345.121	335.009	77.3651	49.131	32.1108	26.5871	24.593
C2-S2	2019-07-08	S2	C2	C2	619.4	345.694	333.339	76.5849	48.5874	31.7407	26.0791	24.0736
C2-S2	2019-07-08	S2	C2	C2	622.686	344.937	330.302	75.5048	47.7953	31.1329	25.4473	23.4141
C2-S2	2019-07-08	S2	C2	C2	625.971	343.08	326.264	74.1986	46.883	30.4496	24.7299	22.6849
C2-S2	2019-07-08	S2	C2	C2	629.256	342.843	323.77	73.2175	46.1688	29.89	24.1284	22.0904
C2-S2	2019-07-08	S2	C2	C2	632.541	345.6	324.293	72.9371	45.9117	29.6757	23.7999	21.7455
C2-S2	2019-07-08	S2	C2	C2	635.826	349.074	326.233	72.9035	45.8389	29.5488	23.6012	21.4782
C2-S2	2019-07-08	S2	C2	C2	639.111	350.04	326.708	72.5452	45.5126	29.2929	23.1874	21.0605
C2-S2	2019-07-08	S2	C2	C2	642.396	347.048	324.046	71.5414	44.7738	28.6744	22.6363	20.4235
C2-S2	2019-07-08	S2	C2	C2	645.68	341.144	319.398	69.9918	43.707	27.7969	21.6911	19.5455
C2-S2	2019-07-08	S2	C2	C2	648.964	334.602	314.454	68.4032	42.5427	26.8338	20.7291	18.5945
C2-S2	2019-07-08	S2	C2	C2	652.248	327.876	309.275	66.6623	41.3059	25.8293	19.6922	17.4846
C2-S2	2019-07-08	S2	C2	C2	655.532	324.361	306.958	65.4971	40.3055	24.9021	18.6962	16.4393
C2-S2	2019-07-08	S2	C2	C2	658.816	326.172	309.837	65.5067	40.0161	24.4252	18.0435	15.6669
C2-S2	2019-07-08	S2	C2	C2	662.099	330.238	314.727	65.7896	40.1255	24.2661	17.6672	15.1731
C2-S2	2019-07-08	S2	C2	C2	665.383	331.689	316.868	65.8058	39.9866	24.0388	17.3358	14.8038
C2-S2	2019-07-08	S2	C2	C2	668.666	330.369	316.517	65.3436	39.6404	23.7209	16.966	14.4491
C2-S2	2019-07-08	S2	C2	C2	671.949	328.602	315.093	64.6743	39.1923	23.3685	16.5926	14.0616
C2-S2	2019-07-08	S2	C2	C2	675.231	326.881	313.171	63.9463	38.6921	22.9891	16.2378	13.6986
C2-S2	2019-07-08	S2	C2	C2	678.513	324.017	309.201	62.8997	37.9426	22.4662	15.7619	13.2385
C2-S2	2019-07-08	S2	C2	C2	681.795	315.304	299.615	60.5547	36.4586	21.4874	14.9475	12.5179
C2-S2	2019-07-08	S2	C2	C2	685.077	300.783	283.787	57.8952	34.2156	20.0352	13.7688	11.4516
C2-S2	2019-07-08	S2	C2	C2	688.358	289.742	270.502	54.0056	32.1874	18.6315	12.6021	10.3898
C2-S2	2019-07-08	S2	C2	C2	691.64	287.919	265.453	52.4159	31.0635	17.7015	11.7665	9.60678
C2-S2	2019-07-08	S2	C2	C2	694.92	290.015	263.72	51.4393	30.2349	16.9441	10.9675	8.79243
C2-S2	2019-07-08	S2	C2	C2	698.201	291.898	261.326	50.1955	29.2244	16.0337	10.0904	7.93183
C2-S2	2019-07-08	S2	C2	C2	701.481	293.404	258.164	48.7661	28.0652	14.9874	9.10324	6.97334
C2-S2	2019-07-08	S2	C2	C2	704.761	295.672	255.147	47.2081	26.7664	13.8728	8.06134	6.01142
C2-S2	2019-07-08	S2	C2	C2	708.041	295.278	249.73	45.0627	25.1811	12.5637	6.96346	5.02728
C2-S2	2019-07-08	S2	C2	C2	711.32	285.357	235.965	41.4162	22.5926	10.8319	5.69432	3.94966
C2-S2	2019-07-08	S2	C2	C2	714.599	262.082	211.348	35.9046	19.1247	8.68295	4.26902	2.86356
C2-S2	2019-07-08	S2	C2	C2	717.877	236.41	184.563	30.0189	15.5785	6.61831	3.00639	1.94436
C2-S2	2019-07-08	S2	C2	C2	721.155	219.605	164.633	25.4563	12.704	4.93017	2.0803	1.28448
C2-S2	2019-07-08	S2	C2	C2	724.433	210.657	150.717	21.9689	10.5342	3.78414	1.42405	0.881424
C2-S2	2019-07-08	S2	C2	C2	727.711	205.351	138.29	18.7838	8.57852	2.77723	0.96635	0.578881
C2-S2	2019-07-08	S2	C2	C2	730.987	206.213	129.315	16.1357	6.97852	2.02116	0.674405	0.43253
C2-S2	2019-07-08	S2	C2	C2	734.264	208.994	122.772	14.143	5.77352	1.49926	0.479973	0.350745
C2-S2	2019-07-08	S2	C2	C2	737.54	210.891	117.98	12.7202	4.9696	1.18158	0.37308	0.273169
C2-S2	2019-07-08	S2	C2	C2	740.816	212.206	115.206	11.9288	4.54831	1.04282	0.331773	0.278861
C2-S2	2019-07-08	S2	C2	C2	744.091	212.993	114.046	11.5691	4.31724	0.958022	0.303903	0.241466
C2-S2	2019-07-08	S2	C2	C2	747.366	211.971	113.485	11.3324	4.18867	0.916302	0.290219	0.249188
C2-S2	2019-07-08	S2	C2	C2	750.64	209.046	111.49	11.0887	4.09106	0.906693	0.295362	0.2388
C2-S2	2019-07-08	S2	C2	C2	753.914	197.04	105.302	10.4507	3.83235	0.845943	0.252712	0.218686
C2-S2	2019-07-08	S2	C2	C2	757.188	169.604	90.8354	9.0601	3.34904	0.728355	0.231005	0.211457
C2-S2	2019-07-08	S2	C2	C2	760.461	144.027	77.1683	7.73276	2.90373	0.589996	0.337291	0.201179
C2-S2	2019-07-08	S2	C2	C2	763.733	143.855	77.0664	7.69678	2.90117	0.584025	0.225286	0.224036
C2-S2	2019-07-08	S2	C2	C2	767.005	166.014	88.9483	8.85325	3.34599	0.746651	0.234538	0.210213
C2-S2	2019-07-08	S2	C2	C2	770.277	188.191	101.023	10.076	3.79187	0.836214	0.228092	0.19647
C2-S2	2019-07-08	S2	C2	C2	773.548	200.116	107.775	10.7995	4.11756	0.906023	0.269768	0.233952
C2-S2	2019-07-08	S2	C2	C2	776.818	205.208	111.328	11.1059	4.29786	0.961301	0.264928	0.224783
C2-S2	2019-07-08	S2	C2	C2	780.088	207.697	114.085	11.9671	4.49106	1.00217	0.271775	0.252344
C2-S2	2019-07-08	S2	C2	C2	783.358	207.659	115.207	12.008	4.65783	1.10004	0.29758	0.218686
C2-S2	2019-07-08	S2	C2	C2	786.627	206.761	115.829	12.3282	4.79068	1.12978	0.295279	0.24462
C2-S2	2019-07-08	S2	C2	C2	789.895	205.503	116.812	12.5527	4.98019	1.18692	0.33798	0.258783
C2-S2	2019-07-08	S2	C2	C2	793.163	205.675	118.533	12.9553	5.16	1.25683	0.308325	0.254866
C2-S2	2019-07-08	S2	C2	C2	796.43	206.285	120.527	13.4255	5.41719	1.36947	0.365073	0.264907
C2-S2	2019-07-08	S2	C2	C2	799.697	206.499	122.521	13.9139	5.66228	1.46713	0.385907	0.291182
C2-S2	2019-07-08	S2	C2	C2	802.963	206.752	124.002	13.9023	5.82286	1.53583	0.400146	0.315636
C2-S2	2019-07-08	S2	C2	C2	806.228	203.734	123.179	13.771	5.86118	1.59483	0.437637	0.310085
C2-S2	2019-07-08	S2	C2	C2	809.493	193.302	117.232	13.0729	5.56695	1.72037	0.416396	0.303442
C2-S2	2019-07-08	S2	C2	C2	812.757	177.181	107.771	12.0914	5.05306	1.3527	0.404126	0.34494
C2-S2	2019-07-08	S2	C2	C2	816.021	162.887	98.2569	11.1135	4.4969	1.17713	0.366085	0.275451
C2-S2	2019-07-08	S2	C2	C2	819.284	156.732	92.3162	10.2774	4.08093	1.04674	0.306416	0.299352
C2-S2	2019-07-08	S2	C2	C2	822.546	154.966	88.1979	9.39397	3.63902	0.90507	0.308678	0.264619
C2-S2	2019-07-08	S2	C2	C2	825.808	152.533	81.7221	8.06298	3.07186	0.745109	0.222101	0.203744
C2-S2	2019-07-08	S2	C2	C2	829.069	150.046	74.7271	6.68589	2.54051	0.608722	0.225471	0.284791
C2-S2	2019-07-08	S2	C2	C2	832.329	147.598	68.168	5.68332	2.10334	0.531014	0.204755	0.237125
C2-S2	2019-07-08	S2	C2	C2	835.589	148.016	64.6265	5.13613	1.76894	0.467967	0.184887	0.265909
C2-S2	2019-07-08	S2	C2	C2	838.848	148.897	62.3578	4.81698	1.67794	0.439215	0.202258	0.224451
C2-S2	2019-07-08	S2	C2	C2	842.106	148.653	60.4086	4.56234	1.5281	0.396244	0.227909	0.269816
C2-S2	2019-07-08	S2	C2	C2	845.364	146.507	58.8853	4.36349	1.44026	0.414789	0.267046	0.336551
C2-S2	2019-07-08	S2	C2	C2	848.62	141.653	55.3157	3.95652	1.32278	0.440584	0.193568	0.224726
C2-S2	2019-07-08	S2	C2	C2	851.877	137.456	53.0486	3.60778	1.19778	0.397927	0.1776	0.307546
C2-S2	2019-07-08	S2	C2	C2	855.132	136.096	51.0688	3.48112	1.20637	0.423149	0.231551	0.36583
C2-S2	2019-07-08	S2	C2	C2	858.387	135.528	49.2237	3.39879	1.16361	0.376702	0.178733	0.287658
C2-S2	2019-07-08	S2	C2	C2	861.641	133.421	48.0843	3.18628	1.08912	0.406145	0.232187	0.321737
C2-S2	2019-07-08	S2	C2	C2	864.894	130.261	45.6591	3.10447	1.08275	0.432862	0.213282	0.305807
C2-S2	2019-07-08	S2	C2	C2	868.146	128.679	44.2023	2.98443	0.988251	0.471826	0.178299	0.37322
C2-S2	2019-07-08	S2	C2	C2	871.398	126.77	41.5135	2.74993	1.05678	0.478564	0.276948	0.376329
C2-S2	2019-07-08	S2	C2	C2	874.649	124.211	39.6657	2.55384	0.965624	0.500107	0.202885	0.350019
C2-S2	2019-07-08	S2	C2	C2	877.899	120.941	38.0983	2.46994	0.939682	0.49318	0.276571	0.447713
C2-S2	2019-07-08	S2	C2	C2	881.148	117.211	34.8385	2.41521	0.874925	0.536291	0.216705	0.355863
C2-S2	2019-07-08	S2	C2	C2	884.397	114.477	32.971	2.30736	0.780194	0.47828	0.255413	0.380021
C2-S2	2019-07-08	S2	C2	C2	887.645	110.307	30.3078	2.13141	0.775075	0.49278	0.292441	0.452371
C2-S2	2019-07-08	S2	C2	C2	890.891	103.022	26.9327	2.12451	0.762656	0.416346	0.17641	0.342474
C2-S2	2019-07-08	S2	C2	C2	894.138	92.4446	24.8366	1.82212	0.810334	0.450743	0.256834	0.39613
C2-S2	2019-07-08	S2	C2	C2	897.383	81.898	21.1642	1.7646	0.835653	0.519225	0.375046	0.450963
C2-S2	2019-07-08	S2	C2	C2	900.627	74.1993	20.2804	1.71844	0.89481	0.482679	0.297154	0.399855
C2-S2	2019-07-08	S2	C2	C2	903.871	72.2552	18.744	1.86634	0.918621	0.589139	0.38373	0.49057
C2-S2	2019-07-08	S2	C2	C2	907.113	69.119	17.352	1.63547	0.866927	0.575665	0.400621	0.550556
C2-S2	2019-07-08	S2	C2	C2	910.355	63.9545	16.6143	1.68877	0.908757	0.524813	0.503898	0.633124
C2-S2	2019-07-08	S2	C2	C2	913.596	58.9639	14.8696	1.67909	0.888535	0.643014	0.327567	0.559879
C2-S2	2019-07-08	S2	C2	C2	916.836	58.2336	12.8074	1.7843	0.873823	0.647403	0.450095	0.560878
C2-S2	2019-07-08	S2	C2	C2	920.075	56.5173	11.7568	1.7038	1.04391	0.717162	0.420735	0.67253
C2-S2	2019-07-08	S2	C2	C2	923.313	51.7848	10.3886	1.63393	1.05006	0.6797	0.325065	0.523346
C2-S2	2019-07-08	S2	C2	C2	926.55	43.6244	10.0596	1.64907	1.07188	0.423879	0.611362	0.670519
C2-S2	2019-07-08	S2	C2	C2	929.787	32.6279	8.86901	1.91474	1.18781	1.58771	0.588913	0.786968
C2-S2	2019-07-08	S2	C2	C2	933.022	25.076	9.95905	1.93588	1.28725	0.885584	0.62638	0.708494
C2-S2	2019-07-08	S2	C2	C2	936.256	19.718	9.22628	2.31748	1.41542	1.08703	0.814759	0.901013
C2-S2	2019-07-08	S2	C2	C2	939.49	16.8484	9.28316	2.64629	1.53359	1.18852	0.784487	0.953744
C2-S2	2019-07-08	S2	C2	C2	942.722	15.8755	11.8852	2.60317	1.62159	1.2998	0.95732	1.28026
C2-S2	2019-07-08	S2	C2	C2	945.954	15.3686	10.8531	2.95226	1.67148	1.40007	0.890888	1.33642
C2-S2	2019-07-08	S2	C2	C2	949.185	22.806	11.5802	3.21118	1.88412	1.60046	1.09088	1.42098
C2-S2	2019-07-08	S2	C2	C2	952.414	20.6173	11.8838	3.50859	2.24688	1.83125	1.27357	1.87991
C2-S2	2019-07-08	S2	C2	C2	955.643	20.7692	12.4475	3.62243	2.52211	1.79204	1.25958	1.81811
C2-S2	2019-07-08	S2	C2	C2	958.87	22.4807	15.2001	4.03404	2.74327	1.95127	1.75543	2.03047
C2-S2	2019-07-08	S2	C2	C2	962.097	24.8235	16.0871	4.5834	3.07451	2.16093	1.928	2.29858
C2-S2	2019-07-08	S2	C2	C2	965.322	27.5772	21.6154	5.30508	3.61416	2.42814	2.09833	2.51534
C2-S2	2019-07-08	S2	C2	C2	968.547	28.9327	21.6696	5.68265	4.10358	2.9411	2.38163	2.94277
C2-S2	2019-07-08	S2	C2	C2	971.77	28.7222	24.3437	7.00319	4.48628	3.349	2.91541	3.47872
C2-S2	2019-07-08	S2	C2	C2	974.993	32.3903	27.9767	7.6904	4.7545	3.63971	3.5522	4.12101
C2-S2	2019-07-08	S2	C2	C2	978.214	33.4332	29.2449	8.67097	5.47694	4.45461	3.61778	4.23407
C2-S2	2019-07-08	S2	C2	C2	981.435	39.0114	33.4489	10.5868	6.50553	4.81693	4.30673	5.06299
C2-S2	2019-07-08	S2	C2	C2	984.654	42.7515	35.5492	10.9879	7.28235	5.51163	5.17341	5.73795
C2-S2	2019-07-08	S2	C2	C2	987.872	46.4037	39.5357	11.5948	7.92475	6.09068	5.15971	6.24398
C2-S2	2019-07-08	S2	C2	C2	991.089	55.0941	46.8901	13.5818	9.10629	6.35694	6.55197	6.98293
C2-S2	2019-07-08	S2	C2	C2	994.305	59.2177	50.8657	15.2237	10.7737	7.82171	7.26731	8.01971
C2-S2	2019-07-08	S2	C2	C2	997.52	67.2165	59.9536	17.8526	12.1851	8.84514	7.829	9.37404
C3-S2	2019-07-08	S2	C3	C3	308.019	6.89878	5.90966	23.5442	3.13875	3.56967	5.71891	5.6355
C3-S2	2019-07-08	S2	C3	C3	311.276	7.8808	6.8314	26.1507	3.50658	3.44718	5.70754	5.40658
C3-S2	2019-07-08	S2	C3	C3	314.534	10.9191	8.64336	31.0078	4.16603	4.03847	6.1139	5.81777
C3-S2	2019-07-08	S2	C3	C3	317.793	16.6948	12.3522	38.6223	5.59251	5.05362	7.10217	6.55741
C3-S2	2019-07-08	S2	C3	C3	321.052	23.8636	16.9037	47.4447	7.29866	6.03585	8.39709	7.44022
C3-S2	2019-07-08	S2	C3	C3	324.312	32.3785	22.4025	58.9112	9.40747	7.67503	10.3079	9.18758
C3-S2	2019-07-08	S2	C3	C3	327.572	40.0218	27.6341	71.0618	11.5426	9.31228	12.3718	10.7281
C3-S2	2019-07-08	S2	C3	C3	330.834	44.3032	30.6548	79.147	12.9401	10.5101	14.0254	12.0942
C3-S2	2019-07-08	S2	C3	C3	334.096	47.2954	33.1372	86.2158	14.1374	11.5875	15.7245	13.4863
C3-S2	2019-07-08	S2	C3	C3	337.358	49.0974	34.7137	92.0026	15.0669	12.649	17.2343	14.9939
C3-S2	2019-07-08	S2	C3	C3	340.621	51.2619	36.5304	98.5344	16.127	13.7764	18.974	16.6948
C3-S2	2019-07-08	S2	C3	C3	343.885	53.0289	38.1433	104.724	17.102	14.7919	20.7082	18.2653
C3-S2	2019-07-08	S2	C3	C3	347.15	55.4895	40.2183	112.323	18.3295	16.2192	22.9231	20.5173
C3-S2	2019-07-08	S2	C3	C3	350.415	58.6669	42.8828	121.345	19.8424	17.8367	25.5236	22.9272
C3-S2	2019-07-08	S2	C3	C3	353.68	60.5208	44.5891	128.062	20.9233	19.1041	27.6408	24.9798
C3-S2	2019-07-08	S2	C3	C3	356.947	61.638	45.8379	132.571	21.7849	20.2914	29.705	27.1035
C3-S2	2019-07-08	S2	C3	C3	360.213	64.5682	48.5181	142.833	23.4191	22.191	32.8202	30.1603
C3-S2	2019-07-08	S2	C3	C3	363.481	70.2479	53.1276	160.792	26.0361	25.0765	37.4546	34.737
C3-S2	2019-07-08	S2	C3	C3	366.749	75.7557	57.7956	174.643	28.6581	27.9824	42.2888	39.3723
C3-S2	2019-07-08	S2	C3	C3	370.017	77.5652	59.6436	185.288	29.9472	29.667	45.1394	42.4511
C3-S2	2019-07-08	S2	C3	C3	373.286	77.4076	60.1318	186.713	30.6071	30.7897	47.4253	44.8088
C3-S2	2019-07-08	S2	C3	C3	376.556	77.8298	61.0274	194.617	31.5141	32.081	49.8347	47.5802
C3-S2	2019-07-08	S2	C3	C3	379.826	76.1988	60.3108	193.304	31.5491	32.5809	50.9721	49.0725
C3-S2	2019-07-08	S2	C3	C3	383.097	73.2645	58.5487	191.183	31.0781	32.5152	51.2181	49.6303
C3-S2	2019-07-08	S2	C3	C3	386.368	73.7462	59.4559	196.531	32.0231	33.8947	53.9118	52.6124
C3-S2	2019-07-08	S2	C3	C3	389.64	76.195	61.9965	207.167	33.697	36.1406	57.8405	56.7274
C3-S2	2019-07-08	S2	C3	C3	392.912	78.4199	64.4069	217.578	35.3473	38.3389	61.6477	60.7953
C3-S2	2019-07-08	S2	C3	C3	396.185	87.5039	72.5444	247.842	40.2434	44.0367	71.2999	70.7008
C3-S2	2019-07-08	S2	C3	C3	399.458	103.107	86.1127	297.511	48.1573	53.0369	86.1941	85.9224
C3-S2	2019-07-08	S2	C3	C3	402.731	114.82	96.4084	335.878	54.302	60.2174	98.2871	98.3393
C3-S2	2019-07-08	S2	C3	C3	406.006	118.773	100.249	353.181	56.8704	63.5558	104.29	104.62
C3-S2	2019-07-08	S2	C3	C3	409.28	121.005	102.68	365.519	58.5954	66.0362	108.992	109.723
C3-S2	2019-07-08	S2	C3	C3	412.555	123.321	105.144	378.604	60.3462	68.6195	113.796	115.134
C3-S2	2019-07-08	S2	C3	C3	415.831	124.294	106.609	387.602	61.5177	70.444	117.437	119.243
C3-S2	2019-07-08	S2	C3	C3	419.106	123.559	106.618	391.404	61.8983	71.3448	119.644	121.832
C3-S2	2019-07-08	S2	C3	C3	422.383	121.841	105.744	391.889	61.8198	71.7505	120.743	123.447
C3-S2	2019-07-08	S2	C3	C3	425.659	117.977	102.906	384.834	60.5709	70.7118	119.599	122.691
C3-S2	2019-07-08	S2	C3	C3	428.937	114.486	100.276	379.107	59.4471	69.9427	118.771	122.246
C3-S2	2019-07-08	S2	C3	C3	432.214	116.668	102.65	392.048	61.1837	72.5854	123.91	127.956
C3-S2	2019-07-08	S2	C3	C3	435.492	122.661	108.333	418.009	64.9155	77.6725	133.209	138.034
C3-S2	2019-07-08	S2	C3	C3	438.77	128.132	113.653	442.392	68.4869	82.6	142.388	148.04
C3-S2	2019-07-08	S2	C3	C3	442.049	132.999	118.577	465.233	71.8983	87.338	151.599	157.884
C3-S2	2019-07-08	S2	C3	C3	445.328	138.019	123.726	489.284	75.6084	92.5157	161.201	168.648
C3-S2	2019-07-08	S2	C3	C3	448.607	141.99	127.937	509.589	78.8138	97.0837	169.839	178.289
C3-S2	2019-07-08	S2	C3	C3	451.887	143.926	130.281	522.479	80.8733	100.282	176.133	185.459
C3-S2	2019-07-08	S2	C3	C3	455.167	144.161	131.024	529.637	81.9566	102.31	180.429	190.619
C3-S2	2019-07-08	S2	C3	C3	458.447	144.446	131.78	539.466	82.9788	104.357	184.811	195.767
C3-S2	2019-07-08	S2	C3	C3	461.728	144.036	131.78	540.538	83.5347	105.854	188.12	199.964
C3-S2	2019-07-08	S2	C3	C3	465.009	142.189	130.597	540.486	83.2565	106.174	189.56	202.137
C3-S2	2019-07-08	S2	C3	C3	468.29	140.379	129.421	539.739	82.9794	106.542	191.008	204.364
C3-S2	2019-07-08	S2	C3	C3	471.572	139.899	129.638	544.298	83.6193	107.96	194.285	208.43
C3-S2	2019-07-08	S2	C3	C3	474.853	140.287	130.567	551.909	84.7138	109.851	198.425	213.505
C3-S2	2019-07-08	S2	C3	C3	478.136	140.302	131.227	557.913	85.6349	111.464	202.031	217.878
C3-S2	2019-07-08	S2	C3	C3	481.418	137.81	129.432	552.877	84.8857	110.886	201.511	217.765
C3-S2	2019-07-08	S2	C3	C3	484.701	132.897	125.257	537.886	82.5549	108.241	197.096	213.567
C3-S2	2019-07-08	S2	C3	C3	487.983	130.26	123.244	532.354	81.5435	107.395	196.127	212.996
C3-S2	2019-07-08	S2	C3	C3	491.266	130.929	124.272	539.848	82.5239	109.202	200.048	217.687
C3-S2	2019-07-08	S2	C3	C3	494.55	131.218	124.814	545.23	83.1849	110.63	203.154	221.606
C3-S2	2019-07-08	S2	C3	C3	497.833	129.473	123.535	542.341	82.541	110.254	203.184	221.98
C3-S2	2019-07-08	S2	C3	C3	501.117	127.156	121.6	536.843	81.5915	109.44	202.093	221.432
C3-S2	2019-07-08	S2	C3	C3	504.401	126.111	121.015	536.975	81.412	109.619	203.073	222.83
C3-S2	2019-07-08	S2	C3	C3	507.685	125.721	120.915	539.253	81.544	110.109	204.585	224.645
C3-S2	2019-07-08	S2	C3	C3	510.97	123.869	119.515	535.018	80.6884	109.19	203.267	223.513
C3-S2	2019-07-08	S2	C3	C3	514.254	120.034	116.142	522.006	78.6385	106.635	198.919	218.959
C3-S2	2019-07-08	S2	C3	C3	517.539	117.499	114.069	514.934	77.573	105.529	197.274	217.521
C3-S2	2019-07-08	S2	C3	C3	520.824	118.014	115.008	521.085	78.5908	107.332	201.046	222.198
C3-S2	2019-07-08	S2	C3	C3	524.109	119.147	116.482	529.965	79.9503	109.595	205.847	227.988
C3-S2	2019-07-08	S2	C3	C3	527.394	119.764	117.405	536.39	80.8743	111.385	209.529	232.631
C3-S2	2019-07-08	S2	C3	C3	530.679	120.041	117.993	541.433	81.4699	112.626	212.415	236.347
C3-S2	2019-07-08	S2	C3	C3	533.964	119.599	117.768	542.814	81.4585	113.009	213.765	238.407
C3-S2	2019-07-08	S2	C3	C3	537.25	118.159	116.538	539.763	80.7101	112.306	213.041	238.085
C3-S2	2019-07-08	S2	C3	C3	540.536	116.69	115.28	536.55	79.9064	111.454	212.101	237.369
C3-S2	2019-07-08	S2	C3	C3	543.821	115.786	114.663	536.354	79.4531	111.095	211.908	237.711
C3-S2	2019-07-08	S2	C3	C3	547.107	115.402	114.396	537.699	79.2499	110.955	212.14	238.266
C3-S2	2019-07-08	S2	C3	C3	550.393	114.647	113.88	537.827	78.8411	110.528	211.779	238.173
C3-S2	2019-07-08	S2	C3	C3	553.679	113.465	113.003	535.216	78.2066	109.747	210.795	237.378
C3-S2	2019-07-08	S2	C3	C3	556.965	111.689	111.508	530.395	77.207	108.469	208.654	235.394
C3-S2	2019-07-08	S2	C3	C3	560.251	110.07	110.207	525.841	76.3327	107.358	206.86	233.734
C3-S2	2019-07-08	S2	C3	C3	563.537	108.864	109.248	523.398	75.614	106.418	205.462	232.484
C3-S2	2019-07-08	S2	C3	C3	566.823	107.432	108.065	519.92	74.6663	105.183	203.754	230.591
C3-S2	2019-07-08	S2	C3	C3	570.11	106.083	106.907	516.726	73.669	103.781	201.224	228.258
C3-S2	2019-07-08	S2	C3	C3	573.396	105.07	105.943	514.538	72.661	102.344	198.985	225.774
C3-S2	2019-07-08	S2	C3	C3	576.682	104.334	105.108	512.869	71.5918	100.872	196.389	222.846
C3-S2	2019-07-08	S2	C3	C3	579.968	103.805	104.316	511.805	70.3687	98.9944	193.087	218.795
C3-S2	2019-07-08	S2	C3	C3	583.254	102.435	102.601	506.32	68.3809	95.9078	187.179	211.672
C3-S2	2019-07-08	S2	C3	C3	586.541	99.0888	98.8914	490.643	64.9813	90.6195	176.821	199.5
C3-S2	2019-07-08	S2	C3	C3	589.827	95.4615	94.8051	473.409	61.3007	84.7814	165.175	185.697
C3-S2	2019-07-08	S2	C3	C3	593.113	93.5552	92.3066	462.959	58.6015	80.1758	155.411	173.715
C3-S2	2019-07-08	S2	C3	C3	596.399	92.9877	91.0165	457.221	56.5032	76.2064	146.564	162.299
C3-S2	2019-07-08	S2	C3	C3	599.685	92.6413	89.8606	451.8	54.4878	72.3842	137.58	150.831
C3-S2	2019-07-08	S2	C3	C3	602.971	92.3471	88.9371	447.766	52.9809	69.4084	130.566	141.675
C3-S2	2019-07-08	S2	C3	C3	606.257	91.6743	87.9441	443.694	51.8609	67.3711	126.006	136.052
C3-S2	2019-07-08	S2	C3	C3	609.543	90.3731	86.7383	438.109	50.866	65.8356	122.981	132.454
C3-S2	2019-07-08	S2	C3	C3	612.829	88.8012	85.2091	431.537	49.9063	64.4869	120.229	129.765
C3-S2	2019-07-08	S2	C3	C3	616.114	87.7259	84.2286	427.242	49.2451	63.4994	118.5	127.847
C3-S2	2019-07-08	S2	C3	C3	619.4	86.8418	83.4632	424.238	48.6462	62.7156	117.032	126.296
C3-S2	2019-07-08	S2	C3	C3	622.686	85.584	82.2626	419.327	47.8364	61.623	114.929	124.219
C3-S2	2019-07-08	S2	C3	C3	625.971	84.0749	80.8289	413.137	46.8886	60.3003	112.481	121.549
C3-S2	2019-07-08	S2	C3	C3	629.256	82.8843	79.7393	408.466	46.1095	59.1884	110.554	119.435
C3-S2	2019-07-08	S2	C3	C3	632.541	82.3939	79.3582	407.072	45.7061	58.6888	109.539	118.329
C3-S2	2019-07-08	S2	C3	C3	635.826	82.318	79.1432	406.885	45.4561	58.3582	108.814	117.521
C3-S2	2019-07-08	S2	C3	C3	639.111	81.8025	78.571	404.472	44.9751	57.6391	107.578	116.014
C3-S2	2019-07-08	S2	C3	C3	642.396	80.6381	77.2807	398.776	44.119	56.422	105.253	113.489
C3-S2	2019-07-08	S2	C3	C3	645.68	78.8457	75.5191	390.835	42.9819	54.762	101.927	109.897
C3-S2	2019-07-08	S2	C3	C3	648.964	77.1082	73.7242	382.342	41.7469	52.8962	98.098	105.69
C3-S2	2019-07-08	S2	C3	C3	652.248	75.4479	71.8963	373.221	40.419	50.7867	93.7351	100.563
C3-S2	2019-07-08	S2	C3	C3	655.532	74.589	70.7159	367.076	39.3395	48.9671	89.5743	95.5881
C3-S2	2019-07-08	S2	C3	C3	658.816	75.0202	70.6953	367.084	38.9586	48.0055	86.8597	92.0445
C3-S2	2019-07-08	S2	C3	C3	662.099	75.9837	71.4629	370.761	39.001	47.5664	85.5793	90.154
C3-S2	2019-07-08	S2	C3	C3	665.383	76.1896	71.5595	371.059	38.8337	47.0787	84.2516	88.6536
C3-S2	2019-07-08	S2	C3	C3	668.666	75.7996	71.0988	369.137	38.4948	46.41	82.7629	86.9071
C3-S2	2019-07-08	S2	C3	C3	671.949	75.2477	70.5461	366.383	38.0358	45.7143	81.3257	85.2582
C3-S2	2019-07-08	S2	C3	C3	675.231	74.6224	69.9173	362.718	37.5796	44.9634	79.8476	83.5396
C3-S2	2019-07-08	S2	C3	C3	678.513	72.9343	68.8879	357.33	36.8718	44.0248	77.8064	81.259
C3-S2	2019-07-08	S2	C3	C3	681.795	71.1927	66.6145	345.419	35.4843	42.1511	74.3687	77.4106
C3-S2	2019-07-08	S2	C3	C3	685.077	67.663	63.0181	327.259	33.3715	39.3845	69.2942	71.7904
C3-S2	2019-07-08	S2	C3	C3	688.358	64.7536	59.9413	311.125	31.4385	36.8102	64.4283	66.3991
C3-S2	2019-07-08	S2	C3	C3	691.64	63.7838	58.6148	303.521	30.3299	35.0867	60.9239	62.1245
C3-S2	2019-07-08	S2	C3	C3	694.92	63.8391	58.0248	299.045	29.47	33.5167	57.5208	57.9126
C3-S2	2019-07-08	S2	C3	C3	698.201	63.6665	57.1885	292.561	28.3756	31.6076	53.3146	52.9143
C3-S2	2019-07-08	S2	C3	C3	701.481	63.5444	56.1027	285.338	27.1408	29.4023	48.491	47.2667
C3-S2	2019-07-08	S2	C3	C3	704.761	63.6612	55.1139	278.07	25.78	27.0033	43.3343	41.2023
C3-S2	2019-07-08	S2	C3	C3	708.041	63.3825	53.5516	267.256	24.1023	24.1942	37.6578	34.9038
C3-S2	2019-07-08	S2	C3	C3	711.32	61.2913	50.2423	247.769	21.6399	20.7147	30.8872	27.7882
C3-S2	2019-07-08	S2	C3	C3	714.599	56.4966	44.7095	217.418	18.2951	16.495	23.4844	20.3986
C3-S2	2019-07-08	S2	C3	C3	717.877	51.3468	38.8718	185.402	14.8512	12.3922	16.7221	13.9347
C3-S2	2019-07-08	S2	C3	C3	721.155	48.212	34.452	160.423	12.1328	9.27006	11.6668	9.33231
C3-S2	2019-07-08	S2	C3	C3	724.433	46.9215	31.2889	141.285	10.0507	6.99555	8.18745	6.19257
C3-S2	2019-07-08	S2	C3	C3	727.711	46.6879	28.59	123.516	8.13333	5.05213	5.5549	3.99332
C3-S2	2019-07-08	S2	C3	C3	730.987	48.056	26.6096	109.228	6.60596	3.65756	3.72578	2.67458
C3-S2	2019-07-08	S2	C3	C3	734.264	49.8968	25.0941	97.9495	5.46375	2.69453	2.64501	1.8647
C3-S2	2019-07-08	S2	C3	C3	737.54	51.3246	24.0433	89.8294	4.67462	2.07016	2.0127	1.44025
C3-S2	2019-07-08	S2	C3	C3	740.816	52.3406	23.4431	86.3702	4.25525	1.75676	1.76407	1.31046
C3-S2	2019-07-08	S2	C3	C3	744.091	52.9224	23.1685	83.2169	4.03728	1.62034	1.51	1.30301
C3-S2	2019-07-08	S2	C3	C3	747.366	53.0129	22.9651	81.7568	3.93376	1.56447	1.3935	1.12482
C3-S2	2019-07-08	S2	C3	C3	750.64	52.2938	22.5283	80.0572	3.84779	1.49831	1.32631	1.14479
C3-S2	2019-07-08	S2	C3	C3	753.914	49.3705	21.2284	75.5246	3.61009	1.47721	1.26812	1.14197
C3-S2	2019-07-08	S2	C3	C3	757.188	42.5886	18.353	66.0448	3.20406	1.38841	1.26881	0.94382
C3-S2	2019-07-08	S2	C3	C3	760.461	36.0681	15.7364	56.7944	2.75507	1.2534	1.18564	0.927702
C3-S2	2019-07-08	S2	C3	C3	763.733	35.7788	15.7084	57.03	2.76808	1.20913	1.24841	0.996861
C3-S2	2019-07-08	S2	C3	C3	767.005	40.9338	17.9901	65.2755	3.16035	1.38189	1.27442	1.06957
C3-S2	2019-07-08	S2	C3	C3	770.277	45.9544	20.353	73.5441	3.55816	1.41522	1.30497	0.987625
C3-S2	2019-07-08	S2	C3	C3	773.548	48.4964	21.7189	78.738	3.85421	1.51389	1.50731	1.16869
C3-S2	2019-07-08	S2	C3	C3	776.818	49.2971	22.3552	81.7514	4.02507	1.6116	1.44387	1.18224
C3-S2	2019-07-08	S2	C3	C3	780.088	49.3044	22.6958	84.0598	4.20479	1.71397	1.47687	1.12269
C3-S2	2019-07-08	S2	C3	C3	783.358	48.674	22.8867	85.8806	4.35393	1.80762	1.42811	1.13959
C3-S2	2019-07-08	S2	C3	C3	786.627	47.6318	22.9426	87.26	4.49787	1.97821	1.6525	1.22032
C3-S2	2019-07-08	S2	C3	C3	789.895	46.5739	22.9601	88.6016	4.71066	2.10601	1.82893	1.29203
C3-S2	2019-07-08	S2	C3	C3	793.163	45.874	23.2381	90.7803	4.86298	2.21692	1.92288	1.37098
C3-S2	2019-07-08	S2	C3	C3	796.43	45.3723	23.559	93.0313	5.06649	2.40452	2.37774	1.56364
C3-S2	2019-07-08	S2	C3	C3	799.697	44.937	23.7013	94.9747	5.246	2.53521	2.40973	1.67262
C3-S2	2019-07-08	S2	C3	C3	802.963	44.4679	23.8285	96.2519	5.37221	2.56338	2.50644	1.72963
C3-S2	2019-07-08	S2	C3	C3	806.228	43.4362	23.5897	95.4005	5.38767	2.63085	2.68751	1.74298
C3-S2	2019-07-08	S2	C3	C3	809.493	41.1229	22.2955	91.0809	5.08349	2.57165	2.4932	1.76042
C3-S2	2019-07-08	S2	C3	C3	812.757	37.6053	20.334	83.1257	4.6499	2.27171	2.20567	1.65998
C3-S2	2019-07-08	S2	C3	C3	816.021	34.8135	18.4934	75.552	4.16969	2.03754	1.92213	1.59574
C3-S2	2019-07-08	S2	C3	C3	819.284	33.6054	17.3133	69.781	3.7636	1.9287	1.69601	1.48126
C3-S2	2019-07-08	S2	C3	C3	822.546	33.598	16.3861	64.2558	3.4164	1.68697	1.69326	1.11437
C3-S2	2019-07-08	S2	C3	C3	825.808	33.7518	15.231	57.5494	2.88559	1.37101	1.43897	1.0586
C3-S2	2019-07-08	S2	C3	C3	829.069	33.8694	14.0391	50.0922	2.33149	1.08744	1.43801	1.11252
C3-S2	2019-07-08	S2	C3	C3	832.329	34.3229	12.7174	43.3467	1.94533	1.00225	1.26081	1.13261
C3-S2	2019-07-08	S2	C3	C3	835.589	35.1406	12.0491	39.0144	1.62972	0.817842	1.06189	1.16771
C3-S2	2019-07-08	S2	C3	C3	838.848	35.9553	11.6471	36.7992	1.54035	0.69039	1.2262	1.18796
C3-S2	2019-07-08	S2	C3	C3	842.106	36.5143	11.2648	34.8583	1.36716	0.838545	0.882882	1.24913
C3-S2	2019-07-08	S2	C3	C3	845.364	36.2928	10.9617	33.0077	1.37221	0.803828	1.15905	1.2493
C3-S2	2019-07-08	S2	C3	C3	848.62	35.6384	10.3985	30.6202	1.29988	0.770844	1.0492	1.1423
C3-S2	2019-07-08	S2	C3	C3	851.877	35.0176	9.8871	29.095	1.1811	0.860673	1.01425	1.1663
C3-S2	2019-07-08	S2	C3	C3	855.132	34.726	9.6379	27.2402	1.23243	0.902172	1.30787	1.14754
C3-S2	2019-07-08	S2	C3	C3	858.387	34.9818	9.34282	26.6305	0.318305	0.868271	1.25088	1.11503
C3-S2	2019-07-08	S2	C3	C3	861.641	34.6572	9.10427	25.636	0.955012	0.830569	1.56716	1.21067
C3-S2	2019-07-08	S2	C3	C3	864.894	34.1547	8.59752	23.8038	1.07168	0.877683	1.46009	1.25113
C3-S2	2019-07-08	S2	C3	C3	868.146	33.3526	8.36148	22.0226	0.96853	0.77655	1.31537	1.33004
C3-S2	2019-07-08	S2	C3	C3	871.398	34.1839	8.03378	22.0785	0.976421	0.734731	1.46485	1.48007
C3-S2	2019-07-08	S2	C3	C3	874.649	33.3833	7.54363	20.9703	0.953321	0.893526	1.17942	1.51404
C3-S2	2019-07-08	S2	C3	C3	877.899	32.7473	7.30074	19.6456	1.00048	0.930175	1.15536	1.46597
C3-S2	2019-07-08	S2	C3	C3	881.148	32.288	6.88518	18.3174	0.975987	0.991888	1.17396	1.53376
C3-S2	2019-07-08	S2	C3	C3	884.397	31.5996	6.43095	16.6215	0.88504	1.06787	1.49061	1.54769
C3-S2	2019-07-08	S2	C3	C3	887.645	30.699	5.8741	15.2414	1.06818	1.05117	1.77297	1.58629
C3-S2	2019-07-08	S2	C3	C3	890.891	29.0008	5.47888	14.3521	0.918082	0.939018	1.57423	1.55059
C3-S2	2019-07-08	S2	C3	C3	894.138	26.1062	5.1063	12.392	0.894403	0.900439	2.36806	1.68078
C3-S2	2019-07-08	S2	C3	C3	897.383	22.6705	4.21437	11.9929	0.750804	0.92122	1.83366	2.08374
C3-S2	2019-07-08	S2	C3	C3	900.627	20.9031	4.0004	11.5183	0.806685	0.890203	2.00872	1.69597
C3-S2	2019-07-08	S2	C3	C3	903.871	20.6827	3.81842	11.5147	0.864167	0.93028	1.90344	2.07439
C3-S2	2019-07-08	S2	C3	C3	907.113	20.2633	3.38304	10.5511	0.810253	1.07447	1.72916	2.5269
C3-S2	2019-07-08	S2	C3	C3	910.355	19.6326	3.37394	11.1465	0.957311	1.2122	2.09547	2.11937
C3-S2	2019-07-08	S2	C3	C3	913.596	19.0567	3.09628	10.1892	0.980994	1.35122	1.80884	2.505
C3-S2	2019-07-08	S2	C3	C3	916.836	18.6186	3.05548	9.79921	0.94094	1.53038	2.41492	2.4408
C3-S2	2019-07-08	S2	C3	C3	920.075	18.3559	2.69414	10.0792	1.21991	1.6819	2.7541	2.17472
C3-S2	2019-07-08	S2	C3	C3	923.313	17.334	2.66115	9.40326	1.02822	1.32821	2.45926	2.23565
C3-S2	2019-07-08	S2	C3	C3	926.55	14.9603	2.88317	9.42612	1.14742	1.39606	3.16749	2.60686
C3-S2	2019-07-08	S2	C3	C3	929.787	11.8516	2.27863	10.1199	1.13001	1.68542	3.09947	2.78865
C3-S2	2019-07-08	S2	C3	C3	933.022	9.06894	2.63632	10.5527	1.08444	1.69646	3.02338	3.26874
C3-S2	2019-07-08	S2	C3	C3	936.256	7.7525	2.64171	11.047	1.46426	1.65447	3.15306	3.33596
C3-S2	2019-07-08	S2	C3	C3	939.49	7.4532	2.63318	12.1398	1.42767	2.02822	3.10703	3.84958
C3-S2	2019-07-08	S2	C3	C3	942.722	7.28985	3.08586	14.5607	1.71698	2.40779	3.41246	4.2767
C3-S2	2019-07-08	S2	C3	C3	945.954	7.07137	3.58634	13.9947	2.07378	2.74811	3.65964	4.73565
C3-S2	2019-07-08	S2	C3	C3	949.185	7.15477	3.91907	15.0444	2.10126	3.44966	4.92146	5.50383
C3-S2	2019-07-08	S2	C3	C3	952.414	7.40445	4.20306	15.7034	2.66382	3.71114	5.80052	5.36911
C3-S2	2019-07-08	S2	C3	C3	955.643	8.18127	4.64343	16.8279	2.66072	3.83376	5.77914	6.41589
C3-S2	2019-07-08	S2	C3	C3	958.87	7.98827	5.52012	21.2481	3.38119	3.94476	6.82869	7.18581
C3-S2	2019-07-08	S2	C3	C3	962.097	8.57347	5.38202	23.0932	3.33617	4.81633	7.4439	8.36352
C3-S2	2019-07-08	S2	C3	C3	965.322	8.97415	5.57146	25.7633	3.40328	4.63596	8.5791	8.744
C3-S2	2019-07-08	S2	C3	C3	968.547	9.92053	6.44647	28.9461	4.00141	5.57879	9.20929	10.8307
C3-S2	2019-07-08	S2	C3	C3	971.77	11.499	7.17378	33.5983	4.40987	6.44521	10.5728	12.5488
C3-S2	2019-07-08	S2	C3	C3	974.993	12.3664	8.4894	38.4322	5.56301	6.81911	11.7207	13.6992
C3-S2	2019-07-08	S2	C3	C3	978.214	14.2567	9.61085	41.1667	6.20453	8.17217	13.3606	15.9494
C3-S2	2019-07-08	S2	C3	C3	981.435	15.6481	10.9661	45.8561	7.09926	9.14651	17.2955	17.8553
C3-S2	2019-07-08	S2	C3	C3	984.654	17.7276	12.0325	49.9338	8.42884	11.1023	18.9462	19.0258
C3-S2	2019-07-08	S2	C3	C3	987.872	19.5499	12.6652	54.4536	8.85851	12.0241	20.8527	22.3467
C3-S2	2019-07-08	S2	C3	C3	991.089	20.861	15.356	66.4438	9.99023	12.1411	25.3766	25.0243
C3-S2	2019-07-08	S2	C3	C3	994.305	22.5172	15.8285	72.2065	10.6837	14.7413	25.0451	30.8627
C3-S2	2019-07-08	S2	C3	C3	997.52	24.341	18.1025	85.2406	11.8561	16.545	32.5026	32.9357
H1-S2	2019-07-08	S2	H1	H1	308.019	2.97465	0.703647	1.0304	0.585333	0.424861	0.583746	0.593403
H1-S2	2019-07-08	S2	H1	H1	311.276	3.38462	0.677758	0.916347	0.499558	0.387886	0.548068	0.591627
H1-S2	2019-07-08	S2	H1	H1	314.534	4.0436	0.699625	0.832132	0.462583	0.33018	0.50298	0.508245
H1-S2	2019-07-08	S2	H1	H1	317.793	5.07257	0.732544	0.868482	0.463855	0.390393	0.514004	0.472661
H1-S2	2019-07-08	S2	H1	H1	321.052	6.05681	0.737848	0.766273	0.441268	0.366208	0.497868	0.494103
H1-S2	2019-07-08	S2	H1	H1	324.312	7.30721	0.845484	0.780837	0.468156	0.380027	0.515928	0.469962
H1-S2	2019-07-08	S2	H1	H1	327.572	8.55953	0.907487	0.811178	0.475229	0.419196	0.543937	0.448295
H1-S2	2019-07-08	S2	H1	H1	330.834	9.32795	0.97049	0.79768	0.485736	0.421684	0.556944	0.49392
H1-S2	2019-07-08	S2	H1	H1	334.096	9.92705	1.03645	0.840578	0.503192	0.446392	0.618686	0.509577
H1-S2	2019-07-08	S2	H1	H1	337.358	10.3845	1.12998	0.860093	0.508496	0.493397	0.661804	0.528312
H1-S2	2019-07-08	S2	H1	H1	340.621	10.9589	1.22765	0.955893	0.539158	0.525399	0.695366	0.571015
H1-S2	2019-07-08	S2	H1	H1	343.885	11.422	1.40986	1.01578	0.581748	0.564746	0.765689	0.615066
H1-S2	2019-07-08	S2	H1	H1	347.15	12.0437	1.52031	1.11775	0.64382	0.629601	0.85656	0.675906
H1-S2	2019-07-08	S2	H1	H1	350.415	12.8599	1.73314	1.27378	0.734578	0.732858	0.972752	0.756288
H1-S2	2019-07-08	S2	H1	H1	353.68	13.4265	1.93407	1.41924	0.840225	0.812869	1.10556	0.883821
H1-S2	2019-07-08	S2	H1	H1	356.947	13.8525	2.16003	1.62796	0.964943	0.913052	1.26265	1.00634
H1-S2	2019-07-08	S2	H1	H1	360.213	14.7627	2.47913	1.9205	1.12429	1.07478	1.48679	1.19564
H1-S2	2019-07-08	S2	H1	H1	363.481	16.3454	2.93985	2.35187	1.37031	1.27844	1.7796	1.4749
H1-S2	2019-07-08	S2	H1	H1	366.749	17.9629	3.43424	2.81566	1.64631	1.5129	2.1339	1.77288
H1-S2	2019-07-08	S2	H1	H1	370.017	18.7582	3.82838	3.20832	1.87988	1.70466	2.41408	2.0572
H1-S2	2019-07-08	S2	H1	H1	373.286	19.1761	4.19524	3.66888	2.13073	1.88387	2.6843	2.33813
H1-S2	2019-07-08	S2	H1	H1	376.556	19.7307	4.59429	4.11191	2.39711	2.09668	2.98169	2.65373
H1-S2	2019-07-08	S2	H1	H1	379.826	19.73	4.85943	4.47216	2.61009	2.2512	3.17494	2.90978
H1-S2	2019-07-08	S2	H1	H1	383.097	19.4062	5.05221	4.7998	2.81167	2.39705	3.395	3.10689
H1-S2	2019-07-08	S2	H1	H1	386.368	20.0204	5.47587	5.35185	3.14164	2.66001	3.72925	3.53257
H1-S2	2019-07-08	S2	H1	H1	389.64	21.097	6.03729	6.04505	3.56189	2.96874	4.2007	4.00997
H1-S2	2019-07-08	S2	H1	H1	392.912	22.1311	6.56763	6.77033	3.9976	3.32461	4.71063	4.51901
H1-S2	2019-07-08	S2	H1	H1	396.185	25.2156	7.77293	8.22927	4.87686	4.00024	5.68869	5.56156
H1-S2	2019-07-08	S2	H1	H1	399.458	30.1625	9.58508	10.4083	6.17368	5.02794	7.14749	7.03766
H1-S2	2019-07-08	S2	H1	H1	402.731	34.0671	11.115	12.3262	7.30822	5.93391	8.40822	8.37538
H1-S2	2019-07-08	S2	H1	H1	406.006	35.7566	11.9815	13.6431	8.08605	6.5289	9.24547	9.31068
H1-S2	2019-07-08	S2	H1	H1	409.28	37.0049	12.7341	14.8612	8.82834	7.09008	10.0309	10.209
H1-S2	2019-07-08	S2	H1	H1	412.555	38.2552	13.5013	16.1657	9.59844	7.6878	10.8502	11.1565
H1-S2	2019-07-08	S2	H1	H1	415.831	39.0814	14.1252	17.3433	10.2933	8.23894	11.593	12.0247
H1-S2	2019-07-08	S2	H1	H1	419.106	39.4282	14.5761	18.3147	10.8708	8.67686	12.2002	12.7885
H1-S2	2019-07-08	S2	H1	H1	422.383	39.4268	14.9206	19.1441	11.3615	9.05152	12.7179	13.444
H1-S2	2019-07-08	S2	H1	H1	425.659	38.7092	14.9645	19.5864	11.6304	9.26323	12.9813	13.8389
H1-S2	2019-07-08	S2	H1	H1	428.937	38.1481	15.0592	20.1036	11.9433	9.49239	13.2825	14.2851
H1-S2	2019-07-08	S2	H1	H1	432.214	39.4588	15.8995	21.6115	12.862	10.2126	14.2692	15.4604
H1-S2	2019-07-08	S2	H1	H1	435.492	42.0384	17.2214	23.8745	14.2083	11.2801	15.7397	17.1946
H1-S2	2019-07-08	S2	H1	H1	438.77	44.4026	18.4473	26.1646	15.5586	12.3783	17.2471	18.9782
H1-S2	2019-07-08	S2	H1	H1	442.049	46.5374	19.5621	28.3948	16.9011	13.4988	18.8109	20.8523
H1-S2	2019-07-08	S2	H1	H1	445.328	48.6943	20.6804	30.7163	18.3355	14.7172	20.5123	22.906
H1-S2	2019-07-08	S2	H1	H1	448.607	50.4195	21.6022	32.8447	19.667	15.8806	22.1361	24.8745
H1-S2	2019-07-08	S2	H1	H1	451.887	51.4441	22.1685	34.5101	20.7208	16.8271	23.4785	26.5422
H1-S2	2019-07-08	S2	H1	H1	455.167	51.7992	22.4395	35.8454	21.5518	17.5832	24.5604	27.9157
H1-S2	2019-07-08	S2	H1	H1	458.447	52.1638	22.6944	37.16	22.3693	18.3625	25.6582	29.3182
H1-S2	2019-07-08	S2	H1	H1	461.728	52.2894	22.8219	38.2941	23.0865	19.0257	26.6184	30.5852
H1-S2	2019-07-08	S2	H1	H1	465.009	51.839	22.706	39.0242	23.5698	19.5103	27.3162	31.5364
H1-S2	2019-07-08	S2	H1	H1	468.29	51.4197	22.5884	39.7473	24.0387	20.003	28.0239	32.4992
H1-S2	2019-07-08	S2	H1	H1	471.572	51.4984	22.6966	40.8341	24.7153	20.655	28.9545	33.7586
H1-S2	2019-07-08	S2	H1	H1	474.853	51.9129	22.9468	42.1089	25.516	21.3971	30.0182	35.1305
H1-S2	2019-07-08	S2	H1	H1	478.136	52.2443	23.1768	43.2893	26.2393	22.066	30.9449	36.3497
H1-S2	2019-07-08	S2	H1	H1	481.418	51.6737	23.0071	43.6015	26.44	22.3026	31.2767	36.8569
H1-S2	2019-07-08	S2	H1	H1	484.701	50.2065	22.4585	43.1333	26.163	22.1202	31.0029	36.6744
H1-S2	2019-07-08	S2	H1	H1	487.983	49.6111	22.3295	43.4299	26.3536	22.308	31.2317	37.0566
H1-S2	2019-07-08	S2	H1	H1	491.266	50.2814	22.7712	44.8356	27.1819	23.0442	32.2567	38.3643
H1-S2	2019-07-08	S2	H1	H1	494.55	50.8109	23.1568	46.0899	27.9354	23.7007	33.1687	39.585
H1-S2	2019-07-08	S2	H1	H1	497.833	50.5399	23.1981	46.6204	28.2656	24.0239	33.5761	40.1721
H1-S2	2019-07-08	S2	H1	H1	501.117	50.0033	23.149	46.8908	28.4452	24.2035	33.7841	40.5366
H1-S2	2019-07-08	S2	H1	H1	504.401	50.0653	23.374	47.675	28.8868	24.5943	34.2876	41.2453
H1-S2	2019-07-08	S2	H1	H1	507.685	50.4854	23.7798	48.6152	29.4233	25.0544	34.8568	42.0427
H1-S2	2019-07-08	S2	H1	H1	510.97	50.4258	23.9639	48.9751	29.5696	25.1618	34.9425	42.202
H1-S2	2019-07-08	S2	H1	H1	514.254	49.5399	23.8121	48.5497	29.2809	24.9152	34.5382	41.7612
H1-S2	2019-07-08	S2	H1	H1	517.539	49.148	23.9425	48.7147	29.4085	25.0365	34.6636	41.9859
H1-S2	2019-07-08	S2	H1	H1	520.824	49.9439	24.6729	50.1652	30.3385	25.8826	35.7566	43.3976
H1-S2	2019-07-08	S2	H1	H1	524.109	50.9135	25.4533	51.8242	31.3994	26.8399	37.0692	45.0299
H1-S2	2019-07-08	S2	H1	H1	527.394	51.6301	26.0292	53.2611	32.2908	27.6499	38.1291	46.4579
H1-S2	2019-07-08	S2	H1	H1	530.679	52.1143	26.4061	54.4437	33.0417	28.3256	39.0416	47.6432
H1-S2	2019-07-08	S2	H1	H1	533.964	52.2527	26.543	55.2648	33.4688	28.754	39.6169	48.4625
H1-S2	2019-07-08	S2	H1	H1	537.25	51.9338	26.4296	55.5799	33.5764	28.87	39.7658	48.7455
H1-S2	2019-07-08	S2	H1	H1	540.536	51.661	26.3467	55.8638	33.6308	28.9194	39.81	48.9033
H1-S2	2019-07-08	S2	H1	H1	543.821	51.7616	26.5104	56.478	33.8511	29.0528	39.9597	49.1834
H1-S2	2019-07-08	S2	H1	H1	547.107	52.1515	26.8911	57.3035	34.1564	29.252	40.1611	49.4928
H1-S2	2019-07-08	S2	H1	H1	550.393	52.5873	27.344	58.0159	34.4275	29.3907	40.2512	49.6626
H1-S2	2019-07-08	S2	H1	H1	553.679	52.8105	27.7691	58.57	34.6085	29.4472	40.2345	49.6541
H1-S2	2019-07-08	S2	H1	H1	556.965	52.657	27.9962	58.7414	34.5992	29.3751	40.0372	49.4536
H1-S2	2019-07-08	S2	H1	H1	560.251	52.5058	28.141	58.9346	34.607	29.2926	39.8377	49.2408
H1-S2	2019-07-08	S2	H1	H1	563.537	52.3612	28.2034	59.1759	34.605	29.2142	39.6566	49.0616
H1-S2	2019-07-08	S2	H1	H1	566.823	52.0158	28.0099	59.1831	34.4128	28.9522	39.2441	48.5972
H1-S2	2019-07-08	S2	H1	H1	570.11	51.6245	27.7111	59.1171	34.138	28.5921	38.7006	47.9891
H1-S2	2019-07-08	S2	H1	H1	573.396	51.3912	27.4202	59.1058	33.8401	28.1787	38.1127	47.313
H1-S2	2019-07-08	S2	H1	H1	576.682	51.3888	27.1645	59.1823	33.4968	27.7048	37.4009	46.4778
H1-S2	2019-07-08	S2	H1	H1	579.968	51.5973	26.9443	59.2515	33.051	27.0908	36.4887	45.3024
H1-S2	2019-07-08	S2	H1	H1	583.254	51.4339	26.4931	58.7132	32.187	26.0389	34.9368	43.3402
H1-S2	2019-07-08	S2	H1	H1	586.541	50.1183	25.4355	56.8647	30.5526	24.2646	32.3912	40.0831
H1-S2	2019-07-08	S2	H1	H1	589.827	48.6072	24.2406	54.7531	28.7151	22.2989	29.5577	36.4268
H1-S2	2019-07-08	S2	H1	H1	593.113	48.1087	23.4603	53.3837	27.3386	20.7025	27.1807	33.3084
H1-S2	2019-07-08	S2	H1	H1	596.399	48.3914	22.981	52.6064	26.2567	19.3549	25.1095	30.4381
H1-S2	2019-07-08	S2	H1	H1	599.685	48.8313	22.5164	51.8905	25.2202	18.0924	23.1278	27.6879
H1-S2	2019-07-08	S2	H1	H1	602.971	49.1133	22.0776	51.3225	24.4249	17.1448	21.6241	25.5805
H1-S2	2019-07-08	S2	H1	H1	606.257	49.0723	21.6165	50.8696	23.8708	16.5357	20.7144	24.3461
H1-S2	2019-07-08	S2	H1	H1	609.543	48.5757	21.0942	50.345	23.4046	16.1084	20.1151	23.5743
H1-S2	2019-07-08	S2	H1	H1	612.829	47.902	20.5635	49.7831	22.9744	15.772	19.6598	23.0036
H1-S2	2019-07-08	S2	H1	H1	616.114	47.5619	20.2172	49.5406	22.7074	15.5469	19.3461	22.6584
H1-S2	2019-07-08	S2	H1	H1	619.4	47.2746	19.9701	49.4288	22.5217	15.3384	19.0701	22.3098
H1-S2	2019-07-08	S2	H1	H1	622.686	46.8284	19.6911	49.0592	22.2263	15.0938	18.7154	21.8389
H1-S2	2019-07-08	S2	H1	H1	625.971	46.2461	19.4349	48.614	21.9005	14.7754	18.278	21.2962
H1-S2	2019-07-08	S2	H1	H1	629.256	45.9727	19.3783	48.3712	21.7081	14.5788	17.9628	20.8728
H1-S2	2019-07-08	S2	H1	H1	632.541	46.2782	19.6256	48.6789	21.7782	14.5585	17.8588	20.7114
H1-S2	2019-07-08	S2	H1	H1	635.826	46.8073	20.0568	49.1499	21.9633	14.6283	17.8348	20.594
H1-S2	2019-07-08	S2	H1	H1	639.111	47.2028	20.4752	49.3939	22.0567	14.6105	17.6977	20.3522
H1-S2	2019-07-08	S2	H1	H1	642.396	47.0672	20.7198	49.1798	21.9312	14.4015	17.3303	19.848
H1-S2	2019-07-08	S2	H1	H1	645.68	46.5771	20.7838	48.5493	21.6078	14.0696	16.769	19.1026
H1-S2	2019-07-08	S2	H1	H1	648.964	46.0915	20.739	47.8377	21.2161	13.648	16.1264	18.2783
H1-S2	2019-07-08	S2	H1	H1	652.248	45.5952	20.5737	46.9531	20.7166	13.1476	15.3932	17.2653
H1-S2	2019-07-08	S2	H1	H1	655.532	45.5676	20.4393	46.3633	20.2812	12.7033	14.6883	16.2733
H1-S2	2019-07-08	S2	H1	H1	658.816	46.183	20.4769	46.4758	20.0821	12.4169	14.201	15.5576
H1-S2	2019-07-08	S2	H1	H1	662.099	47.0182	20.5754	47.0128	20.1475	12.3005	13.9534	15.1233
H1-S2	2019-07-08	S2	H1	H1	665.383	47.3301	20.4891	47.1574	20.0398	12.1653	13.7068	14.7827
H1-S2	2019-07-08	S2	H1	H1	668.666	47.3014	20.3682	47.0623	19.8924	12.0081	13.4591	14.4448
H1-S2	2019-07-08	S2	H1	H1	671.949	47.2665	20.3309	46.9091	19.759	11.8735	13.2265	14.138
H1-S2	2019-07-08	S2	H1	H1	675.231	47.3227	20.4814	46.7651	19.6992	11.7662	13.0211	13.8364
H1-S2	2019-07-08	S2	H1	H1	678.513	47.304	20.7985	46.4743	19.6093	11.6434	12.7522	13.4444
H1-S2	2019-07-08	S2	H1	H1	681.795	46.6239	21.0028	45.4077	19.2312	11.3109	12.2407	12.8074
H1-S2	2019-07-08	S2	H1	H1	685.077	45.159	21.0867	43.5447	18.5655	10.7507	11.4544	11.8431
H1-S2	2019-07-08	S2	H1	H1	688.358	44.38	21.6234	42.1075	18.1037	10.2833	10.7015	10.8865
H1-S2	2019-07-08	S2	H1	H1	691.64	45.295	23.0368	41.9414	18.194	10.0907	10.2054	10.1428
H1-S2	2019-07-08	S2	H1	H1	694.92	47.0382	24.8178	42.2485	18.4581	9.97702	9.76693	9.43905
H1-S2	2019-07-08	S2	H1	H1	698.201	48.8281	26.454	42.219	18.5415	9.73133	9.1729	8.60546
H1-S2	2019-07-08	S2	H1	H1	701.481	50.6147	27.9533	41.9261	18.445	9.35217	8.46177	7.6429
H1-S2	2019-07-08	S2	H1	H1	704.761	52.6257	29.3202	41.3806	18.1846	8.86044	7.66511	6.64668
H1-S2	2019-07-08	S2	H1	H1	708.041	54.2299	30.2161	40.1996	17.5701	8.18171	6.71754	5.554
H1-S2	2019-07-08	S2	H1	H1	711.32	53.9467	29.8382	37.3722	16.2008	7.15622	5.55945	4.3553
H1-S2	2019-07-08	S2	H1	H1	714.599	50.8477	27.7278	32.8149	13.9574	5.78249	4.22571	3.15423
H1-S2	2019-07-08	S2	H1	H1	717.877	47.2538	25.1522	27.6191	11.5347	4.40213	2.99438	2.09668
H1-S2	2019-07-08	S2	H1	H1	721.155	45.5466	23.3238	23.5767	9.56316	3.32451	2.08863	1.3622
H1-S2	2019-07-08	S2	H1	H1	724.433	45.7119	22.1838	20.4301	8.04132	2.52573	1.46695	0.896607
H1-S2	2019-07-08	S2	H1	H1	727.711	47.1562	21.246	17.5462	6.62208	1.87207	1.00741	0.589338
H1-S2	2019-07-08	S2	H1	H1	730.987	50.4865	20.7851	15.1331	5.42914	1.36069	0.681551	0.412457
H1-S2	2019-07-08	S2	H1	H1	734.264	54.4738	20.61	13.2966	4.53788	1.01166	0.485666	0.293618
H1-S2	2019-07-08	S2	H1	H1	737.54	57.8249	20.5524	12.0115	3.9392	0.80023	0.371263	0.265597
H1-S2	2019-07-08	S2	H1	H1	740.816	60.3731	20.691	11.3331	3.64191	0.688725	0.314783	0.230195
H1-S2	2019-07-08	S2	H1	H1	744.091	62.2244	20.9896	11.0639	3.51246	0.647935	0.293685	0.2001
H1-S2	2019-07-08	S2	H1	H1	747.366	63.2266	21.227	10.9419	3.45158	0.622319	0.2829	0.212592
H1-S2	2019-07-08	S2	H1	H1	750.64	63.0739	21.2133	10.7927	3.41795	0.609587	0.272561	0.180941
H1-S2	2019-07-08	S2	H1	H1	753.914	59.9076	20.2291	10.2178	3.21844	0.570811	0.257016	0.180343
H1-S2	2019-07-08	S2	H1	H1	757.188	51.4776	17.5081	8.8753	2.8023	0.507113	0.237786	0.163014
H1-S2	2019-07-08	S2	H1	H1	760.461	43.2569	14.9277	7.61937	2.42981	0.44512	0.233283	0.164057
H1-S2	2019-07-08	S2	H1	H1	763.733	43.1901	15.0503	7.67089	2.44927	0.454952	0.228151	0.144177
H1-S2	2019-07-08	S2	H1	H1	767.005	50.4386	17.6346	8.96972	2.8709	0.527979	0.243116	0.0988281
H1-S2	2019-07-08	S2	H1	H1	770.277	57.5848	20.2304	10.2761	3.30253	0.599103	0.267256	0.166719
H1-S2	2019-07-08	S2	H1	H1	773.548	61.3236	21.767	11.1236	3.61424	0.659162	0.276394	0.179367
H1-S2	2019-07-08	S2	H1	H1	776.818	62.6481	22.5709	11.7046	3.84464	0.71742	0.292566	0.207745
H1-S2	2019-07-08	S2	H1	H1	780.088	62.8649	23.0324	12.1435	4.00775	0.743824	0.303806	0.198856
H1-S2	2019-07-08	S2	H1	H1	783.358	62.0863	23.2563	12.5373	4.20875	0.803625	0.320326	0.189793
H1-S2	2019-07-08	S2	H1	H1	786.627	60.7452	23.2721	12.881	4.34439	0.851451	0.351904	0.19228
H1-S2	2019-07-08	S2	H1	H1	789.895	59.3862	23.3526	13.2625	4.55043	0.925699	0.375958	0.177859
H1-S2	2019-07-08	S2	H1	H1	793.163	58.4896	23.5246	13.6935	4.80041	0.994618	0.41156	0.215604
H1-S2	2019-07-08	S2	H1	H1	796.43	57.8866	23.7722	14.1989	5.04409	1.06574	0.387968	0.249164
H1-S2	2019-07-08	S2	H1	H1	799.697	57.408	24.0134	14.6665	5.28125	1.15333	0.457235	0.25381
H1-S2	2019-07-08	S2	H1	H1	802.963	56.9657	24.1154	14.9597	5.45364	1.20318	0.488236	0.312004
H1-S2	2019-07-08	S2	H1	H1	806.228	55.7761	23.8236	14.8886	5.47647	1.22984	0.501848	0.292862
H1-S2	2019-07-08	S2	H1	H1	809.493	52.6422	22.5744	14.1684	5.21156	1.19079	0.482065	0.276426
H1-S2	2019-07-08	S2	H1	H1	812.757	47.9851	20.5484	12.8222	4.68273	1.05112	0.45859	0.269298
H1-S2	2019-07-08	S2	H1	H1	816.021	44.2347	18.7231	11.4869	4.17841	0.922172	0.399591	0.187555
H1-S2	2019-07-08	S2	H1	H1	819.284	43.0385	17.6481	10.4703	3.72472	0.796771	0.364305	0.193389
H1-S2	2019-07-08	S2	H1	H1	822.546	43.6986	16.9829	9.55918	3.32248	0.682476	0.319943	0.197219
H1-S2	2019-07-08	S2	H1	H1	825.808	44.6853	16.036	8.31639	2.80044	0.54621	0.275227	0.193814
H1-S2	2019-07-08	S2	H1	H1	829.069	45.8352	14.9168	6.99169	2.24059	0.445144	0.24094	0.196277
H1-S2	2019-07-08	S2	H1	H1	832.329	47.3972	13.9342	5.87165	1.80234	0.327443	0.211907	0.238086
H1-S2	2019-07-08	S2	H1	H1	835.589	49.625	13.3901	5.09778	1.50869	0.275502	0.200929	0.254995
H1-S2	2019-07-08	S2	H1	H1	838.848	51.6529	13.0768	4.64775	1.35364	0.231	0.184735	0.243913
H1-S2	2019-07-08	S2	H1	H1	842.106	52.9784	12.8418	4.33134	1.23511	0.251513	0.191117	0.239178
H1-S2	2019-07-08	S2	H1	H1	845.364	53.3735	12.6507	4.06834	1.1453	0.230459	0.184426	0.239389
H1-S2	2019-07-08	S2	H1	H1	848.62	52.7017	11.9839	3.78393	1.04053	0.211635	0.191176	0.192066
H1-S2	2019-07-08	S2	H1	H1	851.877	52.0316	11.4409	3.51043	0.922182	0.177415	0.205149	0.224924
H1-S2	2019-07-08	S2	H1	H1	855.132	51.9312	11.0871	3.36525	0.874271	0.202076	0.201875	0.172228
H1-S2	2019-07-08	S2	H1	H1	858.387	52.457	10.8862	3.17808	0.86688	0.176061	0.332406	0.177077
H1-S2	2019-07-08	S2	H1	H1	861.641	52.5656	10.6113	3.01123	0.789503	0.17508	0.224997	0.215048
H1-S2	2019-07-08	S2	H1	H1	864.894	51.9027	10.177	2.84559	0.762059	0.186989	0.19872	0.235417
H1-S2	2019-07-08	S2	H1	H1	868.146	51.7964	9.79856	2.64118	0.725816	0.183708	0.212373	0.300296
H1-S2	2019-07-08	S2	H1	H1	871.398	51.8168	9.42079	2.49662	0.690468	0.179772	0.218051	0.266487
H1-S2	2019-07-08	S2	H1	H1	874.649	51.6179	8.9814	2.29623	0.677385	0.193169	0.237211	0.254062
H1-S2	2019-07-08	S2	H1	H1	877.899	51.3367	8.53905	2.10038	0.58938	0.178639	0.238156	0.329701
H1-S2	2019-07-08	S2	H1	H1	881.148	50.7287	8.04417	1.97231	0.553474	0.175685	0.251613	0.205065
H1-S2	2019-07-08	S2	H1	H1	884.397	50.0904	7.53206	1.80011	0.462346	0.179096	0.28257	0.292741
H1-S2	2019-07-08	S2	H1	H1	887.645	48.8376	6.96192	1.68912	0.477098	0.203909	0.295826	0.259431
H1-S2	2019-07-08	S2	H1	H1	890.891	45.9456	6.31118	1.47773	0.492455	0.176875	0.256361	0.216596
H1-S2	2019-07-08	S2	H1	H1	894.138	41.1318	5.4639	1.37611	0.427168	0.209941	0.292475	0.188107
H1-S2	2019-07-08	S2	H1	H1	897.383	36.4051	4.71313	1.29754	0.447095	0.226999	0.312804	0.269144
H1-S2	2019-07-08	S2	H1	H1	900.627	34.3788	4.23524	1.11214	0.400834	0.22591	0.356772	0.425696
H1-S2	2019-07-08	S2	H1	H1	903.871	33.5808	3.91397	1.15712	0.477159	0.257964	0.319655	0.331344
H1-S2	2019-07-08	S2	H1	H1	907.113	32.3167	3.63488	1.11514	0.477634	0.230133	0.326623	0.359012
H1-S2	2019-07-08	S2	H1	H1	910.355	30.5629	3.24969	1.01931	0.446295	0.289431	0.389899	0.3799
H1-S2	2019-07-08	S2	H1	H1	913.596	29.6355	2.94225	1.04548	0.438868	0.282698	0.429156	0.3804
H1-S2	2019-07-08	S2	H1	H1	916.836	30.2105	2.67631	0.993501	0.412925	0.257666	0.410095	0.359527
H1-S2	2019-07-08	S2	H1	H1	920.075	31.2163	2.39063	0.986642	0.465534	0.27353	0.447428	0.296101
H1-S2	2019-07-08	S2	H1	H1	923.313	30.5381	2.10416	1.02211	0.484722	0.277706	0.434496	0.447353
H1-S2	2019-07-08	S2	H1	H1	926.55	26.3738	1.73526	0.977226	0.506609	0.282723	0.429705	0.443902
H1-S2	2019-07-08	S2	H1	H1	929.787	19.7035	1.45737	1.03809	0.621558	0.33727	0.456197	0.499836
H1-S2	2019-07-08	S2	H1	H1	933.022	14.0466	1.23204	1.0419	0.635473	0.383194	0.596394	0.711462
H1-S2	2019-07-08	S2	H1	H1	936.256	11.32	1.10676	1.12028	0.732646	0.420886	0.635481	0.717074
H1-S2	2019-07-08	S2	H1	H1	939.49	11.7644	1.0777	1.22346	0.67476	0.445443	0.611971	0.662184
H1-S2	2019-07-08	S2	H1	H1	942.722	12.2442	1.14345	1.23314	0.698684	0.446995	0.653288	0.84929
H1-S2	2019-07-08	S2	H1	H1	945.954	12.0581	1.1848	1.35204	0.795705	0.500282	0.791502	0.842851
H1-S2	2019-07-08	S2	H1	H1	949.185	12.6945	1.25699	1.48248	0.759959	0.575456	0.845934	0.859941
H1-S2	2019-07-08	S2	H1	H1	952.414	13.4333	1.29904	1.75496	0.908401	0.679543	0.962985	0.984209
H1-S2	2019-07-08	S2	H1	H1	955.643	14.5148	1.32011	1.73715	1.01133	0.747849	1.04358	1.17999
H1-S2	2019-07-08	S2	H1	H1	958.87	16.3642	1.36205	2.25655	1.10285	0.826372	1.13669	1.30903
H1-S2	2019-07-08	S2	H1	H1	962.097	18.8518	1.30212	2.37269	1.28851	0.889198	1.2696	1.43189
H1-S2	2019-07-08	S2	H1	H1	965.322	22.7222	1.43046	2.19347	1.35911	0.969051	1.42491	1.83512
H1-S2	2019-07-08	S2	H1	H1	968.547	26.3399	1.64402	2.96455	1.61387	1.17166	1.65324	1.86236
H1-S2	2019-07-08	S2	H1	H1	971.77	28.6837	1.72804	3.11799	1.824	1.32288	1.91373	2.0127
H1-S2	2019-07-08	S2	H1	H1	974.993	30.1112	2.09186	3.42664	1.90352	1.53827	2.11944	2.41458
H1-S2	2019-07-08	S2	H1	H1	978.214	31.7999	2.27017	3.77855	2.19597	1.67038	2.31861	2.57072
H1-S2	2019-07-08	S2	H1	H1	981.435	34.7265	2.60021	4.64536	2.29545	1.98392	2.59231	3.15993
H1-S2	2019-07-08	S2	H1	H1	984.654	37.0737	3.08435	4.83021	2.771	2.2935	2.94135	3.37285
H1-S2	2019-07-08	S2	H1	H1	987.872	39.6586	3.21038	5.32695	3.1853	2.44944	3.52674	3.79391
H1-S2	2019-07-08	S2	H1	H1	991.089	41.2964	3.53406	6.00462	3.47744	2.87347	4.03266	4.55759
H1-S2	2019-07-08	S2	H1	H1	994.305	42.5581	4.05234	6.90011	4.27914	3.26394	4.55814	5.17932
H1-S2	2019-07-08	S2	H1	H1	997.52	43.9314	4.44969	7.6291	4.78701	3.80002	5.52205	6.23815
H1-S2	2019-07-08	S2	H1	H1	1000.73	43.8283	5.00521	9.19649	5.66398	4.33181	5.95433	6.51262
H1-S2	2019-07-08	S2	H1	H1	1003.95	43.9749	5.94908	9.82207	6.15907	4.98661	6.87363	8.1888
H1-S2	2019-07-08	S2	H1	H1	1007.16	43.9398	6.7022	10.547	6.82904	3.70044	7.6288	9.08133
H1-S2	2019-07-08	S2	H1	H1	1010.37	44.4605	7.92023	12.4984	7.99884	6.00722	8.59721	10.0526
H1-S2	2019-07-08	S2	H1	H1	1013.58	44.0152	9.03582	13.5832	8.53621	7.40375	10.296	12.0733
H1-S2	2019-07-08	S2	H1	H1	1016.79	43.0529	10.6932	14.8625	9.77348	8.41578	11.2991	NA
H1-S2	2019-07-08	S2	H1	H1	1019.99	43.6427	12.2551	18.0153	11.2059	8.87435	13.7608	16.4221
H1-S2	2019-07-08	S2	H1	H1	1023.2	43.4813	13.9256	20.2869	13.4452	9.52161	15.0333	12.333
H1-S2	2019-07-08	S2	H1	H1	1026.4	46.1782	16.3681	21.6616	14.9377	9.81181	16.5867	16.9728
H1-S2	2019-07-08	S2	H1	H1	1029.61	45.883	19.3165	26.5641	16.1456	8.57074	18.054	24.92
H2-S2	2019-07-08	S2	H2	H2	308.019	2.84981	1.40936	0.787421	0.4303	0.38488	1.63765	1.57419
H2-S2	2019-07-08	S2	H2	H2	311.276	2.66152	1.25453	0.675579	0.381946	0.480746	1.41728	1.30482
H2-S2	2019-07-08	S2	H2	H2	314.534	2.48666	1.11687	0.590107	0.398517	0.504686	1.5093	1.21602
H2-S2	2019-07-08	S2	H2	H2	317.793	2.66125	1.07042	0.561889	0.367248	0.584028	1.45031	1.31881
H2-S2	2019-07-08	S2	H2	H2	321.052	2.8821	0.966434	0.564281	0.336916	0.540482	1.37418	1.14472
H2-S2	2019-07-08	S2	H2	H2	324.312	2.92007	1.05521	0.561228	0.344947	0.585185	1.41818	1.16263
H2-S2	2019-07-08	S2	H2	H2	327.572	3.18276	1.06306	0.58651	0.355158	0.618529	1.3646	1.14474
H2-S2	2019-07-08	S2	H2	H2	330.834	3.30333	1.04855	0.514785	0.350354	0.618141	1.44049	1.01348
H2-S2	2019-07-08	S2	H2	H2	334.096	3.31113	1.0709	0.55279	0.332791	0.699802	1.40843	1.08055
H2-S2	2019-07-08	S2	H2	H2	337.358	3.40741	1.07189	0.556497	0.3418	0.721985	1.45578	1.05796
H2-S2	2019-07-08	S2	H2	H2	340.621	3.53911	1.08944	0.533958	0.344334	0.760702	1.56922	1.10766
H2-S2	2019-07-08	S2	H2	H2	343.885	3.67776	1.13413	0.554391	0.359719	0.802424	1.62383	1.09642
H2-S2	2019-07-08	S2	H2	H2	347.15	3.93387	1.19052	0.565216	0.398896	0.858757	1.81884	1.14247
H2-S2	2019-07-08	S2	H2	H2	350.415	4.32579	1.31621	0.626701	0.444298	0.981919	1.98147	1.3215
H2-S2	2019-07-08	S2	H2	H2	353.68	4.77695	1.43258	0.70199	0.513173	1.06865	2.07589	1.40028
H2-S2	2019-07-08	S2	H2	H2	356.947	5.22655	1.641	0.783072	0.582947	1.199	2.38001	1.64768
H2-S2	2019-07-08	S2	H2	H2	360.213	6.06181	1.95751	0.941147	0.676275	1.41472	2.70154	1.89229
H2-S2	2019-07-08	S2	H2	H2	363.481	7.23672	2.34564	1.15728	0.819085	1.68086	3.18653	2.2212
H2-S2	2019-07-08	S2	H2	H2	366.749	8.54926	2.8494	1.39341	0.983841	1.99733	3.69977	2.71163
H2-S2	2019-07-08	S2	H2	H2	370.017	9.63503	3.33117	1.63714	1.14579	2.23442	4.19073	3.13484
H2-S2	2019-07-08	S2	H2	H2	373.286	10.6928	3.89383	1.90865	1.31291	2.51779	4.59101	3.58998
H2-S2	2019-07-08	S2	H2	H2	376.556	11.8815	4.44823	2.20992	1.49987	2.80358	5.06957	4.04861
H2-S2	2019-07-08	S2	H2	H2	379.826	12.6487	4.90077	2.47094	1.67816	2.96779	5.51638	4.51067
H2-S2	2019-07-08	S2	H2	H2	383.097	13.3397	5.32205	2.69479	1.84571	3.27642	5.93653	4.92707
H2-S2	2019-07-08	S2	H2	H2	386.368	14.6569	5.99199	3.09644	2.10884	3.56242	6.63824	5.55386
H2-S2	2019-07-08	S2	H2	H2	389.64	16.1003	6.87172	3.55888	2.41795	4.03123	7.46081	6.34386
H2-S2	2019-07-08	S2	H2	H2	392.912	17.6626	7.72434	4.05885	2.75228	4.52008	8.30514	7.21316
H2-S2	2019-07-08	S2	H2	H2	396.185	20.9042	9.35672	5.00811	3.38713	5.52145	10.0726	8.87131
H2-S2	2019-07-08	S2	H2	H2	399.458	25.672	11.7721	6.38052	4.31566	6.97187	12.6883	11.298
H2-S2	2019-07-08	S2	H2	H2	402.731	29.791	13.8936	7.60283	5.14898	8.26887	15.0693	13.5539
H2-S2	2019-07-08	S2	H2	H2	406.006	32.1755	15.3138	8.47437	5.74178	9.17474	16.7182	15.2711
H2-S2	2019-07-08	S2	H2	H2	409.28	34.2941	16.6561	9.30261	6.30655	10.0261	18.3634	16.9228
H2-S2	2019-07-08	S2	H2	H2	412.555	36.4701	18.0533	10.1649	6.9241	10.9359	20.143	18.7412
H2-S2	2019-07-08	S2	H2	H2	415.831	38.2641	19.2631	10.9909	7.47885	11.7825	21.7735	20.5007
H2-S2	2019-07-08	S2	H2	H2	419.106	39.5865	20.3393	11.7301	7.96097	12.4873	23.1981	22.0544
H2-S2	2019-07-08	S2	H2	H2	422.383	40.5402	21.2174	12.3957	8.38573	13.1315	24.4881	23.5201
H2-S2	2019-07-08	S2	H2	H2	425.659	40.8285	21.7253	12.8454	8.64518	13.5047	25.3249	24.5093
H2-S2	2019-07-08	S2	H2	H2	428.937	41.2992	22.3278	13.3434	8.9488	13.9309	26.2812	25.5997
H2-S2	2019-07-08	S2	H2	H2	432.214	43.8963	24.1106	14.4971	9.69714	15.0898	28.6307	28.0776
H2-S2	2019-07-08	S2	H2	H2	435.492	47.8692	26.6433	16.0914	10.7707	16.7768	32.0273	31.627
H2-S2	2019-07-08	S2	H2	H2	438.77	51.431	28.9985	17.6249	11.8606	18.5121	35.5578	35.3255
H2-S2	2019-07-08	S2	H2	H2	442.049	54.4281	31.1295	19.0887	12.9272	20.2628	39.2425	39.2007
H2-S2	2019-07-08	S2	H2	H2	445.328	57.085	33.1184	20.5816	14.0314	22.174	43.2888	43.4927
H2-S2	2019-07-08	S2	H2	H2	448.607	58.9334	34.667	21.8377	15.0221	23.9739	47.1558	47.6397
H2-S2	2019-07-08	S2	H2	H2	451.887	59.6629	35.5164	22.7235	15.7782	25.4487	50.4853	51.2241
H2-S2	2019-07-08	S2	H2	H2	455.167	59.4818	35.8815	23.2725	16.3354	26.6752	53.346	54.3566
H2-S2	2019-07-08	S2	H2	H2	458.447	59.3313	36.2027	23.7148	16.8736	27.9094	56.278	57.582
H2-S2	2019-07-08	S2	H2	H2	461.728	58.8958	36.3073	24.0012	17.3144	28.984	59.0078	60.5698
H2-S2	2019-07-08	S2	H2	H2	465.009	57.8238	36.0485	23.9918	17.5761	29.8045	61.1667	62.9719
H2-S2	2019-07-08	S2	H2	H2	468.29	56.8314	35.8041	24.0036	17.8408	30.6145	63.3803	65.4608
H2-S2	2019-07-08	S2	H2	H2	471.572	56.3668	35.883	24.2757	18.275	31.6954	66.1722	68.5285
H2-S2	2019-07-08	S2	H2	H2	474.853	56.2602	36.1932	24.7018	18.7894	32.8829	69.2913	71.9088
H2-S2	2019-07-08	S2	H2	H2	478.136	56.1662	36.4589	25.1418	19.2644	33.9663	72.2384	75.0331
H2-S2	2019-07-08	S2	H2	H2	481.418	55.1661	36.141	25.1654	19.3659	34.4006	73.5364	76.6377
H2-S2	2019-07-08	S2	H2	H2	484.701	53.4386	35.2496	24.7752	19.1267	34.1403	73.6435	76.689
H2-S2	2019-07-08	S2	H2	H2	487.983	52.7464	35.1187	24.8472	19.2351	34.4806	74.9489	78.1534
H2-S2	2019-07-08	S2	H2	H2	491.266	53.6517	35.9682	25.5702	19.8319	35.6617	78.0871	81.473
H2-S2	2019-07-08	S2	H2	H2	494.55	54.5881	36.8024	26.2584	20.398	36.7442	81.0011	84.5844
H2-S2	2019-07-08	S2	H2	H2	497.833	54.9131	37.2088	26.6072	20.6612	37.2925	82.7108	86.4191
H2-S2	2019-07-08	S2	H2	H2	501.117	55.2828	37.6352	26.918	20.8857	37.639	84.0715	87.8789
H2-S2	2019-07-08	S2	H2	H2	504.401	56.5426	38.6604	27.6146	21.3431	38.3436	86.1574	90.0819
H2-S2	2019-07-08	S2	H2	H2	507.685	58.49	40.0852	28.5882	21.8893	39.1428	88.4647	92.4782
H2-S2	2019-07-08	S2	H2	H2	510.97	60.0531	41.2004	29.3318	22.1924	39.4061	89.5991	93.556
H2-S2	2019-07-08	S2	H2	H2	514.254	60.942	41.916	29.8176	22.2081	39.0936	89.2815	93.2523
H2-S2	2019-07-08	S2	H2	H2	517.539	62.6518	43.2458	30.7965	22.5898	39.3253	90.2346	94.2603
H2-S2	2019-07-08	S2	H2	H2	520.824	65.7515	45.7172	32.6296	23.5915	40.6961	93.7099	97.9174
H2-S2	2019-07-08	S2	H2	H2	524.109	68.8641	48.1011	34.4774	24.6527	42.2234	97.8119	102.096
H2-S2	2019-07-08	S2	H2	H2	527.394	71.0744	49.8729	35.88	25.5029	43.5323	101.438	105.859
H2-S2	2019-07-08	S2	H2	H2	530.679	72.4321	51.0499	36.8555	26.128	44.6314	104.737	109.296
H2-S2	2019-07-08	S2	H2	H2	533.964	72.9282	51.5855	37.3243	26.4816	45.3756	107.359	111.919
H2-S2	2019-07-08	S2	H2	H2	537.25	72.6787	51.5958	37.3318	26.5423	45.6445	108.906	113.455
H2-S2	2019-07-08	S2	H2	H2	540.536	72.8158	51.7614	37.4163	26.5837	45.8277	110.269	114.785
H2-S2	2019-07-08	S2	H2	H2	543.821	74.0025	52.6841	37.9632	26.8348	46.183	112.137	116.541
H2-S2	2019-07-08	S2	H2	H2	547.107	76.4424	54.401	39.0168	27.2526	46.6716	114.131	118.41
H2-S2	2019-07-08	S2	H2	H2	550.393	79.6295	56.6337	40.3956	27.75	47.0421	115.845	119.911
H2-S2	2019-07-08	S2	H2	H2	553.679	82.9944	59.0488	41.9361	28.2322	47.3064	117.164	120.995
H2-S2	2019-07-08	S2	H2	H2	556.965	85.7896	61.0648	43.2652	28.5875	47.3189	117.872	121.501
H2-S2	2019-07-08	S2	H2	H2	560.251	87.9052	62.6321	44.4043	28.8599	47.3264	118.728	122.062
H2-S2	2019-07-08	S2	H2	H2	563.537	89.0281	63.5399	45.1793	29.0045	47.3633	119.75	122.812
H2-S2	2019-07-08	S2	H2	H2	566.823	88.8534	63.4751	45.3253	28.8696	47.1433	120.517	123.11
H2-S2	2019-07-08	S2	H2	H2	570.11	87.7703	62.7807	44.989	28.5305	46.8128	120.734	123.137
H2-S2	2019-07-08	S2	H2	H2	573.396	86.4553	61.8699	44.426	28.0828	46.4434	121.101	123.071
H2-S2	2019-07-08	S2	H2	H2	576.682	85.17	60.9168	43.7256	27.5532	45.9251	121.271	122.697
H2-S2	2019-07-08	S2	H2	H2	579.968	84.0741	59.9875	42.9169	26.9134	45.2382	120.954	121.665
H2-S2	2019-07-08	S2	H2	H2	583.254	82.545	58.6059	41.6588	25.9256	43.8679	118.889	118.676
H2-S2	2019-07-08	S2	H2	H2	586.541	79.3886	56.0839	39.5145	24.3439	41.4188	113.792	112.539
H2-S2	2019-07-08	S2	H2	H2	589.827	75.8804	53.2081	37.0958	22.6088	38.6477	107.653	105.313
H2-S2	2019-07-08	S2	H2	H2	593.113	73.2682	50.9359	35.099	21.1608	36.3912	102.612	98.9855
H2-S2	2019-07-08	S2	H2	H2	596.399	71.085	48.9112	33.2808	19.8413	34.4613	97.974	92.9376
H2-S2	2019-07-08	S2	H2	H2	599.685	68.5853	46.5882	31.3634	18.5459	32.5593	93.1769	86.7192
H2-S2	2019-07-08	S2	H2	H2	602.971	65.7603	44.2438	29.5786	17.457	31.0677	89.5508	81.8607
H2-S2	2019-07-08	S2	H2	H2	606.257	62.7695	42.0006	28.0471	16.6239	30.1202	87.5252	79.1322
H2-S2	2019-07-08	S2	H2	H2	609.543	59.5954	39.8237	26.6725	15.9675	29.4242	86.4954	77.5946
H2-S2	2019-07-08	S2	H2	H2	612.829	56.6832	37.8698	25.5069	15.4041	28.8451	85.8023	76.6054
H2-S2	2019-07-08	S2	H2	H2	616.114	54.5984	36.4769	24.6997	15.0212	28.5064	85.7129	76.0953
H2-S2	2019-07-08	S2	H2	H2	619.4	53.179	35.5593	24.2051	14.7404	28.2323	85.6929	75.6925
H2-S2	2019-07-08	S2	H2	H2	622.686	52.2903	34.9404	23.8645	14.4677	27.8364	85.2933	74.9726
H2-S2	2019-07-08	S2	H2	H2	625.971	51.9653	34.7219	23.7815	14.269	27.3635	84.5469	73.9553
H2-S2	2019-07-08	S2	H2	H2	629.256	52.7471	35.2802	24.1816	14.2497	27.0827	84.1743	73.2219
H2-S2	2019-07-08	S2	H2	H2	632.541	55.0346	36.7459	25.1966	14.5027	27.0777	84.5668	73.166
H2-S2	2019-07-08	S2	H2	H2	635.826	58.322	38.9715	26.6717	14.9123	27.1847	85.171	73.3234
H2-S2	2019-07-08	S2	H2	H2	639.111	62.1896	41.5472	28.3261	15.3457	27.1797	85.2514	72.9935
H2-S2	2019-07-08	S2	H2	H2	642.396	65.861	44.0205	29.8836	15.6788	26.8771	84.4681	71.8122
H2-S2	2019-07-08	S2	H2	H2	645.68	69.1616	46.2061	31.1741	15.8607	26.2897	82.8501	69.9778
H2-S2	2019-07-08	S2	H2	H2	648.964	71.8413	47.9231	32.0791	15.9216	25.5645	80.8158	67.6388
H2-S2	2019-07-08	S2	H2	H2	652.248	73.2643	48.8112	32.3809	15.7268	24.7653	78.1536	64.7107
H2-S2	2019-07-08	S2	H2	H2	655.532	74.0654	49.0197	32.1313	15.415	23.9148	75.6379	61.7553
H2-S2	2019-07-08	S2	H2	H2	658.816	74.4425	49.06	31.7978	15.1484	23.4369	74.3171	59.7489
H2-S2	2019-07-08	S2	H2	H2	662.099	74.329	48.8353	31.3704	14.9304	23.2446	74.0838	58.8096
H2-S2	2019-07-08	S2	H2	H2	665.383	73.5504	48.1503	30.7382	14.6813	22.984	73.8503	58.0238
H2-S2	2019-07-08	S2	H2	H2	668.666	72.9851	47.7049	30.3624	14.4695	22.6923	73.413	57.2593
H2-S2	2019-07-08	S2	H2	H2	671.949	73.6255	48.092	30.5426	14.4064	22.4522	72.887	56.4182
H2-S2	2019-07-08	S2	H2	H2	675.231	76.0297	49.6955	31.5308	14.6072	22.237	72.2884	55.5278
H2-S2	2019-07-08	S2	H2	H2	678.513	80.5957	52.6682	33.4372	15.0166	21.986	71.1847	54.3544
H2-S2	2019-07-08	S2	H2	H2	681.795	86.5923	56.5791	35.9377	15.487	21.3949	68.5999	51.9918
H2-S2	2019-07-08	S2	H2	H2	685.077	94.0767	61.4604	39.0976	15.9927	20.4537	64.4197	48.4659
H2-S2	2019-07-08	S2	H2	H2	688.358	105.466	68.7913	43.9185	16.9072	19.6257	60.4876	44.9972
H2-S2	2019-07-08	S2	H2	H2	691.64	121.813	79.0057	50.5909	18.441	19.2983	57.6419	42.3432
H2-S2	2019-07-08	S2	H2	H2	694.92	140.579	90.5074	58.0034	20.1187	19.0898	55.1593	39.7054
H2-S2	2019-07-08	S2	H2	H2	698.201	158.414	101.221	64.754	21.5206	18.5812	51.7345	36.3811
H2-S2	2019-07-08	S2	H2	H2	701.481	175.623	110.821	70.6832	22.5586	17.8444	47.6106	32.5453
H2-S2	2019-07-08	S2	H2	H2	704.761	192.447	119.458	75.6072	23.2556	16.8493	43.0271	28.3635
H2-S2	2019-07-08	S2	H2	H2	708.041	206.584	125.686	78.4668	23.2966	15.482	37.744	24.2664
H2-S2	2019-07-08	S2	H2	H2	711.32	212.931	126.381	77.3842	22.1684	13.4572	31.245	19.0368
H2-S2	2019-07-08	S2	H2	H2	714.599	207.836	119.605	71.3235	19.6891	10.8358	23.8858	13.7689
H2-S2	2019-07-08	S2	H2	H2	717.877	200.015	110.439	63.4859	16.7583	8.30532	17.0715	9.33334
H2-S2	2019-07-08	S2	H2	H2	721.155	197.992	103.885	57.0082	14.3324	6.29685	11.8872	6.14718
H2-S2	2019-07-08	S2	H2	H2	724.433	201.73	99.6133	51.744	12.3427	4.77063	8.2444	4.03963
H2-S2	2019-07-08	S2	H2	H2	727.711	208.904	95.4657	46.3605	10.3966	3.50169	5.4969	2.5812
H2-S2	2019-07-08	S2	H2	H2	730.987	222.185	92.8943	41.6866	8.73353	2.52256	3.62994	1.69324
H2-S2	2019-07-08	S2	H2	H2	734.264	237.476	91.4563	38.0104	7.42654	1.84639	2.43608	1.20689
H2-S2	2019-07-08	S2	H2	H2	737.54	250.886	90.846	35.5811	6.5513	1.4586	1.8062	0.940998
H2-S2	2019-07-08	S2	H2	H2	740.816	262.578	91.601	34.538	6.1348	1.22748	1.48174	0.794652
H2-S2	2019-07-08	S2	H2	H2	744.091	272.91	93.5176	34.5598	5.99585	1.13	1.37834	0.771006
H2-S2	2019-07-08	S2	H2	H2	747.366	280.301	95.2619	34.9472	5.98807	1.22903	1.27139	0.690298
H2-S2	2019-07-08	S2	H2	H2	750.64	283.224	96.0687	35.1088	5.95014	1.08659	1.23349	0.644847
H2-S2	2019-07-08	S2	H2	H2	753.914	272.984	92.552	33.8424	5.69377	1.04513	1.15819	0.627033
H2-S2	2019-07-08	S2	H2	H2	757.188	239.587	81.211	29.8065	4.98989	0.89867	1.10455	0.591219
H2-S2	2019-07-08	S2	H2	H2	760.461	206.803	70.2389	26.0344	4.32458	0.836775	1.0251	0.55524
H2-S2	2019-07-08	S2	H2	H2	763.733	208.928	71.4155	26.8409	4.44306	0.875589	1.02654	0.615635
H2-S2	2019-07-08	S2	H2	H2	767.005	242.104	83.5089	31.7258	5.20997	0.982589	1.08962	0.603113
H2-S2	2019-07-08	S2	H2	H2	770.277	274.065	95.3177	36.6892	6.01045	1.10454	1.18357	0.611751
H2-S2	2019-07-08	S2	H2	H2	773.548	291.11	102.346	39.9938	6.56358	1.17378	1.26299	0.57426
H2-S2	2019-07-08	S2	H2	H2	776.818	298.186	106.221	42.3019	6.95188	1.2527	1.32687	0.629709
H2-S2	2019-07-08	S2	H2	H2	780.088	300.316	108.786	44.0961	7.30533	1.33271	1.38664	0.622991
H2-S2	2019-07-08	S2	H2	H2	783.358	299.25	110.466	45.6169	7.60773	1.4566	1.54656	0.647375
H2-S2	2019-07-08	S2	H2	H2	786.627	295.937	111.409	46.9044	7.90481	1.53337	1.64231	0.704804
H2-S2	2019-07-08	S2	H2	H2	789.895	292.452	112.455	48.2029	8.24444	1.68282	1.79224	0.728792
H2-S2	2019-07-08	S2	H2	H2	793.163	291.014	114.254	49.8291	8.6255	1.81849	1.98223	0.769315
H2-S2	2019-07-08	S2	H2	H2	796.43	290.89	116.458	51.5082	9.06694	1.96773	2.22062	0.890848
H2-S2	2019-07-08	S2	H2	H2	799.697	291.249	118.57	52.9949	9.46136	2.09189	2.38807	0.899742
H2-S2	2019-07-08	S2	H2	H2	802.963	291.353	120.076	54.019	9.72299	2.17511	2.5164	1.03541
H2-S2	2019-07-08	S2	H2	H2	806.228	287.845	119.474	53.79	9.74481	2.21786	2.64532	2.96083
H2-S2	2019-07-08	S2	H2	H2	809.493	275.347	114.309	51.2247	9.28713	2.08471	2.57731	1.07779
H2-S2	2019-07-08	S2	H2	H2	812.757	254.784	104.923	46.5659	8.41388	1.85274	2.29666	0.979161
H2-S2	2019-07-08	S2	H2	H2	816.021	237.649	96.3518	41.9573	7.4634	1.67329	2.04356	0.842051
H2-S2	2019-07-08	S2	H2	H2	819.284	231.569	91.0478	38.481	6.71793	1.46719	1.82302	0.847602
H2-S2	2019-07-08	S2	H2	H2	822.546	232.847	87.2016	35.2951	5.98786	1.26045	1.51482	0.717685
H2-S2	2019-07-08	S2	H2	H2	825.808	233.636	81.552	31.0784	5.01044	1.04122	1.19346	0.620501
H2-S2	2019-07-08	S2	H2	H2	829.069	234.753	74.6378	26.4642	4.06026	0.785751	0.960103	0.648284
H2-S2	2019-07-08	S2	H2	H2	832.329	236.911	68.5697	22.4813	3.22723	0.604085	0.824701	0.59523
H2-S2	2019-07-08	S2	H2	H2	835.589	242.493	64.8706	19.8199	2.69623	0.471935	0.789401	0.55262
H2-S2	2019-07-08	S2	H2	H2	838.848	248.022	62.8762	18.3236	2.39229	0.43102	0.697901	0.514892
H2-S2	2019-07-08	S2	H2	H2	842.106	251.113	61.3216	17.3023	2.18913	0.394131	0.719513	0.708244
H2-S2	2019-07-08	S2	H2	H2	845.364	250.745	59.2173	16.2925	2.04923	0.340554	0.824934	0.590583
H2-S2	2019-07-08	S2	H2	H2	848.62	246.113	56.595	15.1985	1.84464	0.350487	0.752073	0.564371
H2-S2	2019-07-08	S2	H2	H2	851.877	241.27	53.8831	14.2297	1.70419	0.346724	0.799385	0.633364
H2-S2	2019-07-08	S2	H2	H2	855.132	239.312	52.0407	13.5183	1.5633	0.391884	0.737831	0.638425
H2-S2	2019-07-08	S2	H2	H2	858.387	239.662	50.8107	13.0202	1.44836	0.418946	0.802834	0.595754
H2-S2	2019-07-08	S2	H2	H2	861.641	237.43	49.0038	12.2755	1.41035	0.388149	0.732021	0.672036
H2-S2	2019-07-08	S2	H2	H2	864.894	232.508	46.581	11.5571	1.29994	0.366457	0.807736	0.650134
H2-S2	2019-07-08	S2	H2	H2	868.146	228.988	44.7972	10.7499	1.21289	0.320476	0.885706	0.70592
H2-S2	2019-07-08	S2	H2	H2	871.398	226.489	42.4459	10.1162	1.13982	0.364442	0.813666	0.524557
H2-S2	2019-07-08	S2	H2	H2	874.649	222.42	39.9007	9.35772	1.0184	0.107419	0.886637	0.782314
H2-S2	2019-07-08	S2	H2	H2	877.899	217.762	37.232	8.35549	0.980197	0.655638	0.923023	0.869892
H2-S2	2019-07-08	S2	H2	H2	881.148	212.043	34.6632	7.64126	0.805862	0.342635	0.946384	0.758019
H2-S2	2019-07-08	S2	H2	H2	884.397	206.428	32.1287	6.82176	0.748889	0.39594	1.02066	0.765952
H2-S2	2019-07-08	S2	H2	H2	887.645	198.421	29.5692	6.0351	0.692235	0.36643	0.961246	0.77912
H2-S2	2019-07-08	S2	H2	H2	890.891	185.328	26.353	5.26706	0.55628	0.317062	0.866919	0.848008
H2-S2	2019-07-08	S2	H2	H2	894.138	165.453	22.5773	4.39397	0.576282	0.424971	0.980212	0.872212
H2-S2	2019-07-08	S2	H2	H2	897.383	146.136	19.2625	3.80344	0.544703	NA	1.05009	0.777041
H2-S2	2019-07-08	S2	H2	H2	900.627	135.801	16.8129	3.28543	0.5201	0.192465	1.0479	0.90743
H2-S2	2019-07-08	S2	H2	H2	903.871	131.254	15.5178	2.93411	0.470955	0.299636	1.01989	0.724871
H2-S2	2019-07-08	S2	H2	H2	907.113	124.624	14.021	2.66758	0.438894	0.416404	1.1419	1.37721
H2-S2	2019-07-08	S2	H2	H2	910.355	115.738	12.2254	2.31307	0.520246	0.385876	1.01351	1.20473
H2-S2	2019-07-08	S2	H2	H2	913.596	109.539	10.7855	2.06952	0.41789	0.386616	1.22845	1.06374
H2-S2	2019-07-08	S2	H2	H2	916.836	107.288	9.58774	1.81185	0.412925	0.395107	1.3444	1.5223
H2-S2	2019-07-08	S2	H2	H2	920.075	105.603	8.46638	1.56602	0.450375	0.484737	1.24568	1.37032
H2-S2	2019-07-08	S2	H2	H2	923.313	97.5794	7.01946	1.49728	0.398247	0.595846	1.25309	0.596228
H2-S2	2019-07-08	S2	H2	H2	926.55	80.5173	5.53869	1.27574	0.473845	0.582238	1.28502	0.272981
H2-S2	2019-07-08	S2	H2	H2	929.787	57.7661	4.47419	1.3148	0.519215	0.507417	1.53569	0.891303
H2-S2	2019-07-08	S2	H2	H2	933.022	38.7686	3.41827	1.27736	0.590953	0.683761	1.57576	1.79341
H2-S2	2019-07-08	S2	H2	H2	936.256	28.6238	3.1488	1.27409	0.526884	0.63186	1.75215	2.16783
H2-S2	2019-07-08	S2	H2	H2	939.49	24.6672	3.06018	1.2868	0.546998	0.690576	2.09156	2.84284
H2-S2	2019-07-08	S2	H2	H2	942.722	22.4693	3.08345	1.2998	0.7504	0.713677	2.26758	2.3963
H2-S2	2019-07-08	S2	H2	H2	945.954	19.042	3.37196	1.48654	0.611967	0.809226	2.51513	1.95791
H2-S2	2019-07-08	S2	H2	H2	949.185	16.9096	3.45804	1.60046	0.72607	1.02813	2.75432	2.21713
H2-S2	2019-07-08	S2	H2	H2	952.414	15.3067	3.82521	1.6892	0.825539	1.08943	2.74573	2.08809
H2-S2	2019-07-08	S2	H2	H2	955.643	14.203	3.69956	1.1745	0.764317	1.33918	2.97469	2.53555
H2-S2	2019-07-08	S2	H2	H2	958.87	14.0478	3.69367	1.48471	0.947332	1.42423	3.50988	3.10092
H2-S2	2019-07-08	S2	H2	H2	962.097	13.5225	3.85497	1.72532	0.989026	1.52567	3.81504	3.65773
H2-S2	2019-07-08	S2	H2	H2	965.322	13.8197	3.83298	2.05711	1.2164	1.73365	4.04295	3.99221
H2-S2	2019-07-08	S2	H2	H2	968.547	14.0747	4.18399	1.94611	1.10131	1.81546	4.71112	4.1148
H2-S2	2019-07-08	S2	H2	H2	971.77	14.5625	4.44363	2.00559	1.37619	2.0589	5.5887	5.02006
H2-S2	2019-07-08	S2	H2	H2	974.993	15.0982	4.77733	2.5097	1.6467	2.4298	5.62823	5.56735
H2-S2	2019-07-08	S2	H2	H2	978.214	15.2873	5.79848	2.74798	1.63946	2.66141	7.17869	6.59333
H2-S2	2019-07-08	S2	H2	H2	981.435	17.1019	6.00437	2.98836	1.97037	3.38116	7.73332	8.22997
H2-S2	2019-07-08	S2	H2	H2	984.654	18.8816	6.59595	3.40766	2.16666	3.61657	8.73972	8.48108
H2-S2	2019-07-08	S2	H2	H2	987.872	20.1408	6.95476	3.48173	2.30728	4.21759	9.97819	9.78865
H2-S2	2019-07-08	S2	H2	H2	991.089	21.6411	6.65263	3.69566	2.71303	4.58276	10.6249	9.84472
H2-S2	2019-07-08	S2	H2	H2	994.305	22.762	5.76252	3.99852	3.14514	5.27292	12.3581	11.2061
H2-S2	2019-07-08	S2	H2	H2	997.52	23.4248	8.71188	4.27248	3.66259	5.29696	13.938	13.3549
H3-S2	2019-07-08	S2	H3	H3	308.019	0.91965	0.540908	0.355957	0.36797	0.503737	1.18253	1.91961
H3-S2	2019-07-08	S2	H3	H3	311.276	0.966244	0.464314	0.281362	0.291856	0.488866	1.20503	1.86318
H3-S2	2019-07-08	S2	H3	H3	314.534	1.03259	0.440516	0.308113	0.279106	0.436956	1.25446	1.66662
H3-S2	2019-07-08	S2	H3	H3	317.793	1.22447	0.43702	0.297141	0.278859	0.457817	1.0773	1.53819
H3-S2	2019-07-08	S2	H3	H3	321.052	1.45443	0.438827	0.314337	0.245531	0.411061	1.12275	1.41018
H3-S2	2019-07-08	S2	H3	H3	324.312	1.72064	0.499244	0.285339	0.254394	0.406552	1.05996	1.45183
H3-S2	2019-07-08	S2	H3	H3	327.572	1.97119	0.559546	0.289785	0.275243	0.403186	1.01986	1.29043
H3-S2	2019-07-08	S2	H3	H3	330.834	2.08836	0.577688	0.286545	0.288607	0.396209	1.03095	1.33811
H3-S2	2019-07-08	S2	H3	H3	334.096	2.17702	0.639735	0.268195	0.280112	0.416989	1.10461	1.41066
H3-S2	2019-07-08	S2	H3	H3	337.358	2.2587	0.679017	0.290664	0.283315	0.42696	1.13044	1.37082
H3-S2	2019-07-08	S2	H3	H3	340.621	2.34532	0.75728	0.324154	0.312505	0.435142	1.18691	1.38614
H3-S2	2019-07-08	S2	H3	H3	343.885	2.46891	0.811445	0.336883	0.308296	0.479735	1.27045	1.44547
H3-S2	2019-07-08	S2	H3	H3	347.15	2.6678	0.893024	0.386207	0.332467	0.518606	1.47271	1.53417
H3-S2	2019-07-08	S2	H3	H3	350.415	2.92387	1.025	0.427239	0.378142	0.597824	1.60017	1.65263
H3-S2	2019-07-08	S2	H3	H3	353.68	3.19444	1.12944	0.492078	0.433214	0.669962	1.83635	1.84206
H3-S2	2019-07-08	S2	H3	H3	356.947	3.46881	1.28361	0.551546	0.496395	0.762569	2.09314	2.12747
H3-S2	2019-07-08	S2	H3	H3	360.213	3.92374	1.50057	0.664029	0.599276	0.917054	2.42895	2.48725
H3-S2	2019-07-08	S2	H3	H3	363.481	4.59224	1.80094	0.815156	0.739477	1.10567	2.93341	3.09032
H3-S2	2019-07-08	S2	H3	H3	366.749	5.30616	2.13453	0.981052	0.8919	1.35146	3.56984	3.77142
H3-S2	2019-07-08	S2	H3	H3	370.017	5.84802	2.41732	1.15327	1.03279	1.56009	4.11363	4.24396
H3-S2	2019-07-08	S2	H3	H3	373.286	6.27299	2.66498	1.32194	1.17935	1.77643	4.58627	4.94945
H3-S2	2019-07-08	S2	H3	H3	376.556	6.79409	3.0148	1.51713	1.34815	2.03497	5.22151	5.70347
H3-S2	2019-07-08	S2	H3	H3	379.826	7.08975	3.15803	1.68057	1.5033	2.23001	5.71717	6.41059
H3-S2	2019-07-08	S2	H3	H3	383.097	7.24859	3.32352	1.82537	1.64894	2.44025	6.09744	7.0015
H3-S2	2019-07-08	S2	H3	H3	386.368	7.75656	3.62297	2.08247	1.87635	2.7426	6.84225	8.00632
H3-S2	2019-07-08	S2	H3	H3	389.64	8.3981	4.04276	2.35223	2.14325	3.11262	7.72313	9.13345
H3-S2	2019-07-08	S2	H3	H3	392.912	9.02571	4.45254	2.66418	2.45837	3.53436	8.61369	10.3808
H3-S2	2019-07-08	S2	H3	H3	396.185	10.485	5.30655	3.28063	3.02809	4.33192	10.5164	12.8797
H3-S2	2019-07-08	S2	H3	H3	399.458	12.7359	6.59794	4.13995	3.86001	5.4998	13.2873	16.4228
H3-S2	2019-07-08	S2	H3	H3	402.731	14.5428	7.67311	4.92381	4.58533	6.55639	15.7709	19.703
H3-S2	2019-07-08	S2	H3	H3	406.006	15.4028	8.32077	5.44521	5.08895	7.30431	17.4482	22.1069
H3-S2	2019-07-08	S2	H3	H3	409.28	16.0922	8.8748	5.92648	5.56261	8.02311	19.1022	24.5102
H3-S2	2019-07-08	S2	H3	H3	412.555	16.7694	9.43333	6.43081	6.05926	8.78163	20.821	27.0642
H3-S2	2019-07-08	S2	H3	H3	415.831	17.2793	9.90922	6.88261	6.51111	9.48213	22.3675	29.4859
H3-S2	2019-07-08	S2	H3	H3	419.106	17.5855	10.2574	7.26578	6.88843	10.0762	23.7237	31.6267
H3-S2	2019-07-08	S2	H3	H3	422.383	17.7652	10.5404	7.58257	7.22306	10.594	24.8884	33.548
H3-S2	2019-07-08	S2	H3	H3	425.659	17.6275	10.619	7.76296	7.41404	10.9031	25.5137	34.8159
H3-S2	2019-07-08	S2	H3	H3	428.937	17.5326	10.7239	7.97487	7.63736	11.26	26.265	36.242
H3-S2	2019-07-08	S2	H3	H3	432.214	18.2863	11.3608	8.57377	8.23471	12.1915	28.4365	39.5733
H3-S2	2019-07-08	S2	H3	H3	435.492	19.5843	12.3401	9.45708	9.09832	13.5444	31.5474	44.3547
H3-S2	2019-07-08	S2	H3	H3	438.77	20.7197	13.26	10.306	9.95769	14.9168	34.7328	49.2845
H3-S2	2019-07-08	S2	H3	H3	442.049	21.706	14.0892	11.1364	10.8055	16.3342	38.0796	54.3943
H3-S2	2019-07-08	S2	H3	H3	445.328	22.6531	14.9118	12.0076	11.7028	17.8681	41.6346	59.9926
H3-S2	2019-07-08	S2	H3	H3	448.607	23.3453	15.6061	12.7687	12.5254	19.3226	45.0077	65.3288
H3-S2	2019-07-08	S2	H3	H3	451.887	23.6439	16.0289	13.3465	13.1476	20.5047	47.8199	69.9083
H3-S2	2019-07-08	S2	H3	H3	455.167	23.6006	16.2554	13.7251	13.6196	21.4802	50.1249	73.7998
H3-S2	2019-07-08	S2	H3	H3	458.447	23.5427	16.4626	14.0949	14.0822	22.449	52.4841	77.7627
H3-S2	2019-07-08	S2	H3	H3	461.728	23.3543	16.5667	14.3886	14.4587	23.3132	54.5686	81.3327
H3-S2	2019-07-08	S2	H3	H3	465.009	22.9332	16.5007	14.5143	14.6808	23.9472	56.1398	84.1679
H3-S2	2019-07-08	S2	H3	H3	468.29	22.5468	16.433	14.663	15.1114	24.5753	57.7228	87.0214
H3-S2	2019-07-08	S2	H3	H3	471.572	22.3954	16.5233	14.944	15.2888	25.4318	59.776	90.7428
H3-S2	2019-07-08	S2	H3	H3	474.853	22.4347	16.7281	15.3005	15.7299	26.3757	62.1306	94.7669
H3-S2	2019-07-08	S2	H3	H3	478.136	22.4908	16.9057	15.6419	16.1303	27.2438	64.2627	98.4439
H3-S2	2019-07-08	S2	H3	H3	481.418	22.1691	16.8062	15.6886	16.2372	27.5522	65.0436	100.104
H3-S2	2019-07-08	S2	H3	H3	484.701	21.5265	16.4238	15.4717	16.0408	27.3501	64.5781	99.8112
H3-S2	2019-07-08	S2	H3	H3	487.983	21.2893	16.3733	15.5065	16.1289	27.6076	65.2776	101.298
H3-S2	2019-07-08	S2	H3	H3	491.266	21.5327	16.7504	15.9627	16.6506	28.5432	67.5524	105.231
H3-S2	2019-07-08	S2	H3	H3	494.55	21.938	17.0912	16.3861	17.1092	29.3999	69.5844	108.902
H3-S2	2019-07-08	S2	H3	H3	497.833	21.9191	17.1802	16.5722	17.3254	29.8161	70.6267	110.879
H3-S2	2019-07-08	S2	H3	H3	501.117	21.8443	17.2217	16.7248	17.4966	30.0904	71.2792	112.333
H3-S2	2019-07-08	S2	H3	H3	504.401	22.1321	17.4772	17.0477	17.8329	30.6335	72.6136	114.761
H3-S2	2019-07-08	S2	H3	H3	507.685	22.4679	17.8077	17.4401	18.2254	31.2254	74.0604	117.379
H3-S2	2019-07-08	S2	H3	H3	510.97	22.7452	17.969	17.6227	18.3771	31.3792	74.4946	118.361
H3-S2	2019-07-08	S2	H3	H3	514.254	22.6111	17.9071	17.5907	18.3112	31.0997	73.7356	117.498
H3-S2	2019-07-08	S2	H3	H3	517.539	22.9283	18.1209	17.89	18.5606	31.2827	74.0447	118.322
H3-S2	2019-07-08	S2	H3	H3	520.824	23.7397	18.8458	18.6762	19.339	32.3545	76.4468	122.582
H3-S2	2019-07-08	S2	H3	H3	524.109	24.6435	19.6051	19.5203	20.1903	33.5637	79.2397	127.262
H3-S2	2019-07-08	S2	H3	H3	527.394	25.2598	20.1921	20.196	20.869	34.6008	81.6487	131.546
H3-S2	2019-07-08	S2	H3	H3	530.679	25.6396	20.5963	20.6839	21.3907	35.4786	83.7782	135.261
H3-S2	2019-07-08	S2	H3	H3	533.964	25.7507	20.7769	20.9419	21.6741	36.0369	85.2258	138.118
[truncated: 12,262 more rows]

## Sheet: Pigments
#					m	µgL-1	µgL-1	µgL-1	µgL-1
Sample_Name	Date	Sampling	Treatment	Replicate	Depth	Chla	CHLc	Carot	Pheopigments
C1-0-S1	2019-07-04	S1	C	C1	0	1.25513	0	0.637145	0
C1-2-S1	2019-07-04	S1	C	C1	2	1.12762	0.401638	1.67803	0.197147
C2-0-S1	2019-07-04	S1	C	C2	0	1.27711	0.0859691	1.62353	-0.000264178
C2-2-S1	2019-07-04	S1	C	C2	2	1.30318	0.304495	1.61341	0
C3-0-S1	2019-07-04	S1	C	C3	0	1.33854	0.218172	1.72948	0.073665
C3-2-S1	2019-07-04	S1	C	C3	2	1.29179	0.286345	1.68807	0.0324571
M1-0-S1	2019-07-04	S1	M	M1	0	1.11628	0.0822614	1.52942	0
M1-2-S1	2019-07-04	S1	M	M1	2	1.09018	0.180708	1.49178	0.0087452
M2-0-S1	2019-07-04	S1	M	M2	0	1.2709	0.145128	1.70303	0.0294053
M2-2-S1	2019-07-04	S1	M	M2	2	1.20061	0.154461	1.61623	0.0148668
M3-0-S1	2019-07-04	S1	M	M3	0	NA	NA	NA	NA
M3-2-S1	2019-07-04	S1	M	M3	2	1.31936	0.236738	1.86551	0.0172199
H1-0-S1	2019-07-04	S1	H	H1	0	1.21364	0.121101	1.76461	0.0113694
H1-2-S1	2019-07-04	S1	H	H1	2	1.22748	0.113366	1.73073	0
H2-0-S1	2019-07-04	S1	H	H2	0	1.19002	0.0733281	1.73492	0.00948567
H2-2-S1	2019-07-04	S1	H	H2	2	1.45726	0.413129	0.910846	0.167204
H3-0-S1	2019-07-04	S1	H	H3	0	1.23114	0.142536	1.73757	0.0068047
H3-2-S1	2019-07-04	S1	H	H3	2	1.25612	0.108038	1.8092	0.000368292
C1-0-S2	2019-07-06	S2	C	C1	0	0.568893	0.892246	0.778297	0.110694
C1-2-S2	2019-07-06	S2	C	C1	2	0.674205	1.23692	0.877755	0.154506
C2-0-S2	2019-07-06	S2	C	C2	0	0.441124	0.954302	0.683563	0.108617
C2-2-S2	2019-07-06	S2	C	C2	2	0.405402	0.707684	0.809719	0.0630443
C3-0-S2	2019-07-06	S2	C	C3	0	0.511419	0.885568	0.811384	0.092863
C3-2-S2	2019-07-06	S2	C	C3	2	0.51794	0.755972	0.965789	0.0797905
M1-0-S2	2019-07-06	S2	M	M1	0	0.349963	0.910261	0.770639	0.0751196
M1-2-S2	2019-07-06	S2	M	M1	2	0.325089	0.816185	0.553997	0.0716436
M2-0-S2	2019-07-06	S2	M	M2	0	0.531191	0.860203	1.00679	0.0934869
M2-2-S2	2019-07-06	S2	M	M2	2	0.401453	0.745644	1.05422	0.0698082
M3-0-S2	2019-07-06	S2	M	M3	0	0.415956	0.793914	0.881671	0.0773823
M3-2-S2	2019-07-06	S2	M	M3	2	0.575681	1.02948	1.00947	0.14982
H1-0-S2	2019-07-06	S2	H	H1	0	0.720714	1.20808	2.12547	0.116747
H1-2-S2	2019-07-06	S2	H	H1	2	0.555752	0.90169	1.5913	0.0943316
H2-0-S2	2019-07-06	S2	H	H2	0	0.562872	0.765656	1.81326	0.0469097
H2-2-S2	2019-07-06	S2	H	H2	2	0.48427	0.938787	0.905813	0.0680392
H3-0-S2	2019-07-06	S2	H	H3	0	0.460494	0.899516	1.14982	0.0706559
H3-2-S2	2019-07-06	S2	H	H3	2	0.120669	0.20983	0.0257602	0.0704711
C1-0-S3	2019-07-11	S3	C	C1	0	1.03079	0.67239	-0.142622	0.167982
C1-2-S3	2019-07-11	S3	C	C1	2	1.0979	0.936033	-0.209707	0.21815
C2-0-S3	2019-07-11	S3	C	C2	0	0.932829	1.64773	-1.82938	0.275023
C2-2-S3	2019-07-11	S3	C	C2	2	1.07779	1.72587	-0.927544	0.278467
C3-0-S3	2019-07-11	S3	C	C3	0	1.01705	0.789065	0.196742	0.141356
C3-2-S3	2019-07-11	S3	C	C3	2	1.2046	1.35546	-0.592831	0.248792
M1-0-S3	2019-07-11	S3	M	M1	0	0.719959	0.0916565	0.741578	0.0415097
M1-2-S3	2019-07-11	S3	M	M1	2	0.620718	0.129258	1.02761	0.0503735
M2-0-S3	2019-07-11	S3	M	M2	0	0.83769	0.338726	0.896399	0.0589042
M2-2-S3	2019-07-11	S3	M	M2	2	0.995156	0.234322	1.20092	0.0697399
M3-0-S3	2019-07-11	S3	M	M3	0	0.94538	0.220934	1.25897	0.0586452
M3-2-S3	2019-07-11	S3	M	M3	2	0.844758	0.230707	1.11165	0.0587156
H1-0-S3	2019-07-11	S3	H	H1	0	0.670554	0.231327	1.07079	0.0675926
H1-2-S3	2019-07-11	S3	H	H1	2	0.644302	0.16818	1.06154	0.0614331
H2-0-S3	2019-07-11	S3	H	H2	0	0.645676	0.216829	1.00556	0.079282
H2-2-S3	2019-07-11	S3	H	H2	2	0.679776	0.122847	0.99557	0.127735
H3-0-S3	2019-07-11	S3	H	H3	0	0.725319	0.177737	1.14734	0.0654565
H3-2-S3	2019-07-11	S3	H	H3	2	0.709649	0.179004	1.1389	0.056032
C1-0-S4	2019-07-16	S4	C	C1	0	2.13426	0.745624	1.77728	0.216644
C1-2-S4	2019-07-16	S4	C	C1	2	2.28797	0.773497	2.03234	0.191642
C2-0-S4	2019-07-16	S4	C	C2	0	2.11103	0.654589	1.87238	0.24374
C2-2-S4	2019-07-16	S4	C	C2	2	2.22598	0.685711	2.05977	0.211079
C3-0-S4	2019-07-16	S4	C	C3	0	2.28358	0.686458	2.03824	0.202135
C3-2-S4	2019-07-16	S4	C	C3	2	2.35441	0.649128	2.07125	0.211512
M1-0-S4	2019-07-16	S4	M	M1	0	1.90198	0.624843	1.63672	0.22781
M1-2-S4	2019-07-16	S4	M	M1	2	1.98542	0.650681	1.85236	0.21088
M2-0-S4	2019-07-16	S4	M	M2	0	2.17398	0.747299	1.96368	0.18866
M2-2-S4	2019-07-16	S4	M	M2	2	2.37597	0.772422	2.03225	0.164381
M3-0-S4	2019-07-16	S4	M	M3	0	2.33935	0.682379	2.22616	0.177759
M3-2-S4	2019-07-16	S4	M	M3	2	2.32577	0.706453	2.21561	0.174492
H1-0-S4	2019-07-16	S4	H	H1	0	2.15264	0.746561	2.16322	0.225379
H1-2-S4	2019-07-16	S4	H	H1	2	2.16968	0.7626	2.05045	0.198247
H2-0-S4	2019-07-16	S4	H	H2	0	2.00049	0.642021	1.97097	0.180744
H2-2-S4	2019-07-16	S4	H	H2	2	1.93628	0.637757	1.81197	0.187377
H3-0-S4	2019-07-16	S4	H	H3	0	2.09397	0.602574	2.02843	0.171
H3-2-S4	2019-07-16	S4	H	H3	2	2.2036	0.695561	2.10485	0.206593
C1-0-S5	2019-07-18	S5	C	C1	0	1.58317	0.421202	1.91088	0.0616786
C1-2-S5	2019-07-18	S5	C	C1	2	1.41399	0.362006	1.73289	0.0705208
C2-0-S5	2019-07-18	S5	C	C2	0	1.32203	0.347434	1.57463	0.0803987
C2-2-S5	2019-07-18	S5	C	C2	2	1.49587	0.344694	1.84064	0.0640086
C3-0-S5	2019-07-18	S5	C	C3	0	1.36915	0.305378	1.7526	0.0502772
C3-2-S5	2019-07-18	S5	C	C3	2	1.46929	0.373511	1.90679	0.0643909
M1-0-S5	2019-07-18	S5	M	M1	0	1.59882	0.879924	1.15424	0.173864
M1-2-S5	2019-07-18	S5	M	M1	2	1.63368	0.561495	1.49829	0.170853
M2-0-S5	2019-07-18	S5	M	M2	0	1.64962	0.581642	1.71701	0.123794
M2-2-S5	2019-07-18	S5	M	M2	2	1.61865	0.584206	1.77465	0.0816626
M3-0-S5	2019-07-18	S5	M	M3	0	1.68416	0.671244	1.75727	0.121957
M3-2-S5	2019-07-18	S5	M	M3	2	1.63987	0.7066	1.62783	0.115329
H1-0-S5	2019-07-18	S5	H	H1	0	1.43371	0.45498	1.84954	0.0906204
H1-2-S5	2019-07-18	S5	H	H1	2	2.86852	0.263285	2.31541	1.81112
H2-0-S5	2019-07-18	S5	H	H2	0	1.39497	0.345065	1.81008	0.162842
H2-2-S5	2019-07-18	S5	H	H2	2	1.35172	0.360967	1.73055	0.12101
H3-0-S5	2019-07-18	S5	H	H3	0	1.31919	0.421763	1.6898	0.109198
H3-2-S5	2019-07-18	S5	H	H3	2	1.28155	0.39898	1.61889	0.116523
C1-0-S6	2019-07-22	S6	C	C1	0	1.35571	0.349626	1.34786	0.173632
C1-2-S6	2019-07-22	S6	C	C1	2	1.34487	0.40378	1.41829	0.215427
C2-0-S6	2019-07-22	S6	C	C2	0	0.0113068	1.27676	-16.2278	0.0110416
C2-2-S6	2019-07-22	S6	C	C2	2	1.23397	0.379827	1.33198	0.226614
C3-0-S6	2019-07-22	S6	C	C3	0	1.4103	0.418239	1.51925	0.216953
C3-2-S6	2019-07-22	S6	C	C3	2	1.26574	0.351482	1.41532	0.143884
M1-0-S6	2019-07-22	S6	M	M1	0	1.32356	0.487993	1.44971	0.229165
M1-2-S6	2019-07-22	S6	M	M1	2	1.06555	0.328393	1.22107	0.203697
M2-0-S6	2019-07-22	S6	M	M2	0	1.39205	0.426688	1.56138	0.222837
M2-2-S6	2019-07-22	S6	M	M2	2	1.01143	0.318905	1.0986	0.206187
M3-0-S6	2019-07-22	S6	M	M3	0	1.45489	0.34899	1.24204	0.340782
M3-2-S6	2019-07-22	S6	M	M3	2	1.14537	0.240607	1.22501	0.316981
H1-0-S6	2019-07-22	S6	H	H1	0	1.13602	0.168106	1.13711	0.352669
H1-2-S6	2019-07-22	S6	H	H1	2	0.961178	0.162532	0.964875	0.305728
H2-0-S6	2019-07-22	S6	H	H2	0	1.04884	0.18168	1.10237	0.280262
H2-2-S6	2019-07-22	S6	H	H2	2	1.0361	0.321108	1.09135	0.260238
H3-0-S6	2019-07-22	S6	H	H3	0	NA	NA	NA	NA
H3-2-S6	2019-07-22	S6	H	H3	2	1.00692	0.188923	1.06031	0.302663
C1-0-S7	2019-07-25	S7	C	C1	0	1.11081	0.563627	1.15141	0.150152
C1-2-S7	2019-07-25	S7	C	C1	2	0.99686	0.280958	1.28207	0.130524
C2-0-S7	2019-07-25	S7	C	C2	0	0.991432	0.279861	1.30758	0.125073
C2-2-S7	2019-07-25	S7	C	C2	2	0.948078	0.353689	1.0897	0.146693
C3-0-S7	2019-07-25	S7	C	C3	0	1.05701	0.268981	1.3822	0.13243
C3-2-S7	2019-07-25	S7	C	C3	2	1.04219	0.307222	1.41736	0.130291
M1-0-S7	2019-07-25	S7	M	M1	0	1.01868	0.380025	1.31301	0.129586
M1-2-S7	2019-07-25	S7	M	M1	2	1.01988	0.399562	1.38793	0.130202
M2-0-S7	2019-07-25	S7	M	M2	0	1.0811	0.334349	1.45058	0.137898
M2-2-S7	2019-07-25	S7	M	M2	2	1.05984	0.3817	1.36179	0.181147
M3-0-S7	2019-07-25	S7	M	M3	0	1.18466	0.33978	1.63896	0.136234
M3-2-S7	2019-07-25	S7	M	M3	2	1.16595	0.326221	1.54664	0.151205
H1-0-S7	2019-07-25	S7	H	H1	0	0.938155	0.243086	1.06287	0.164289
H1-2-S7	2019-07-25	S7	H	H1	2	0.940238	0.347324	1.15469	0.138303
H2-0-S7	2019-07-25	S7	H	H2	0	0.99799	0.309448	1.33752	0.133902
H2-2-S7	2019-07-25	S7	H	H2	2	0.9966	0.62171	0.407827	0.21096
H3-0-S7	2019-07-25	S7	H	H3	0	1.00082	0.414641	1.17246	0.149593
H3-2-S7	2019-07-25	S7	H	H3	2	1.00704	0.321514	1.33717	0.130174
C1-0-S8	2019-07-30	S8	C	C1	0	1.14207	0.432213	1.26811	0.144229
C1-2-S8	2019-07-30	S8	C	C1	2	0.967786	0.353943	1.08295	0.126009
C2-0-S8	2019-07-30	S8	C	C2	0	0.970679	0.325347	1.14286	0.125972
C2-2-S8	2019-07-30	S8	C	C2	2	1.27827	0.805821	1.27817	0.173717
C3-0-S8	2019-07-30	S8	C	C3	0	0.847103	0.319589	0.837514	0.147568
C3-2-S8	2019-07-30	S8	C	C3	2	0.7436	0.260302	0.780534	0.13299
M1-0-S8	2019-07-30	S8	M	M1	0	0.850019	0.351241	0.967276	0.137681
M1-2-S8	2019-07-30	S8	M	M1	2	0.80615	0.251529	0.92364	0.139071
M2-0-S8	2019-07-30	S8	M	M2	0	0.89419	0.310868	0.952657	0.156463
M2-2-S8	2019-07-30	S8	M	M2	2	0.902082	0.349578	0.967932	0.159267
M3-0-S8	2019-07-30	S8	M	M3	0	1.21746	0.405533	1.47209	0.176829
M3-2-S8	2019-07-30	S8	M	M3	2	1.12869	0.39599	1.36742	0.163836
H1-0-S8	2019-07-30	S8	H	H1	0	1.10233	0.324934	1.29411	0.149447
H1-2-S8	2019-07-30	S8	H	H1	2	1.15361	0.484798	1.37439	0.165862
H2-0-S8	2019-07-30	S8	H	H2	0	1.05308	0.402121	1.26159	0.14927
H2-2-S8	2019-07-30	S8	H	H2	2	0.84958	0.707451	1.2137	0.233007
H3-0-S8	2019-07-30	S8	H	H3	0	1.19268	0.742944	1.05826	0.20106
H3-2-S8	2019-07-30	S8	H	H3	2	1.22273	0.606516	1.32298	0.178545
